# Supplementary material for: Red fluorescence increases with depth in reef fishes, supporting a visual function, not UV protection
Source: Proc Biol Sci. 2014 Sep 7;281(1790):20141211. doi: 10.1098/rspb.2014.1211 (PMC4123709; doi:10.1098/rspb.2014.1211)
Supplement: DATA: Estimated ambient attenuation coefficients [file rspb20141211supp3.csv]

Wavelength (nm)	AttCoeff Downwelling	AttCoeff Reef	AttCoeff Scatter
380	0.0634374219	0.0224837898	-0.006855023
382	0.0621414063	0.0219819298	-0.00775025
384	0.0608664406	0.0215963482	-0.008640244
386	0.0596188963	0.0213666875	-0.00951472
388	0.0584476802	0.0212568481	-0.010360405
390	0.057369502	0.0211793828	-0.011166786
392	0.0563835855	0.0210588015	-0.011928053
394	0.0554485668	0.0208842294	-0.01263974
396	0.0545693036	0.020765032	-0.013296236
398	0.0537721588	0.0207703716	-0.013889486
400	0.0530793112	0.0207905533	-0.014408476
402	0.0524792166	0.0207109125	-0.01484834
404	0.0519372265	0.020469768	-0.015210849
406	0.0514211687	0.0200583552	-0.015504787
408	0.050907059	0.0195007797	-0.015742325
410	0.0503961634	0.018848345	-0.015933081
412	0.0499043788	0.0181495378	-0.016087538
414	0.0494446257	0.0174538586	-0.016216056
416	0.0490029277	0.0167769019	-0.016324592
418	0.0485767438	0.0161211592	-0.016418383
420	0.0481664857	0.0154863305	-0.016503963
422	0.0477664349	0.0148743205	-0.016587137
424	0.0473738147	0.0142687223	-0.016670371
426	0.0469860155	0.0136092505	-0.016755171
428	0.0466101794	0.0128643772	-0.016843456
430	0.0462566691	0.0120305334	-0.016938396
432	0.0459386564	0.0111246893	-0.017042358
434	0.0456632056	0.0101728099	-0.017156892
436	0.0454258177	0.0092426699	-0.017282496
438	0.045223636	0.0084159603	-0.017418527
440	0.045072887	0.0077715579	-0.017564158
442	0.0449802616	0.0073642107	-0.017717837
444	0.0449335172	0.0071661815	-0.017879118
446	0.0449138536	0.0070924564	-0.018047297
448	0.0448868758	0.0071000514	-0.018222323
450	0.0448087909	0.0072423754	-0.018403568
452	0.0446499027	0.0074549336	-0.018589094
454	0.0444161335	0.0075695743	-0.018778248
456	0.0441319878	0.0074743175	-0.018969645
458	0.0438207623	0.0072085524	-0.019160962
460	0.0434896774	0.0068649204	-0.01935086
462	0.0431567142	0.0065473071	-0.019537965
464	0.0428126263	0.0062971628	-0.019721968
466	0.0424526922	0.0061051128	-0.019903507
468	0.0421031093	0.0059591054	-0.020083576
470	0.0418093347	0.0058516501	-0.020261534
472	0.041577096	0.0057730065	-0.020435714
474	0.0414154628	0.0056447321	-0.020604235
476	0.04133079	0.0054271173	-0.02076516
478	0.0413006929	0.0051241897	-0.020916746
480	0.0412877581	0.0047149498	-0.021058234
482	0.0412985527	0.0042765045	-0.021187847
484	0.0413552665	0.0038971903	-0.021303937
486	0.0414757495	0.0036523573	-0.021403651
488	0.0417055641	0.0035945454	-0.021480511
490	0.0420475211	0.0037050172	-0.021523344
492	0.0424949904	0.0040413215	-0.021518704
494	0.0430725947	0.00465316	-0.021452508
496	0.0437991713	0.0055889531	-0.02131167
498	0.0446695343	0.0068919679	-0.021083946
500	0.0457294956	0.0085984764	-0.020758049
502	0.047034239	0.0107643934	-0.020326712
504	0.0486070942	0.0134062914	-0.019789892
506	0.0504754252	0.0165440436	-0.019156393
508	0.0525938144	0.0201393155	-0.018445087
510	0.0548402084	0.02406538	-0.017686402
512	0.0570370495	0.0279905191	-0.016918039
514	0.0589478768	0.0314716217	-0.016181422
516	0.0603896323	0.0342851174	-0.015510166
518	0.0613423345	0.0363834337	-0.014921905
520	0.0619193369	0.0378355326	-0.014419574
522	0.0622897173	0.0388651947	-0.013994668
524	0.0626014511	0.0397808047	-0.013627715
526	0.0629403537	0.0407843166	-0.013291756
528	0.0633156074	0.0418977385	-0.012957848
530	0.0637265619	0.0431040461	-0.01260062
532	0.0642169512	0.044395102	-0.01219724
534	0.0648498368	0.0457012469	-0.011730176
536	0.0656355103	0.0470402354	-0.011186256
538	0.0665706671	0.0484641339	-0.010557927
540	0.0676685013	0.0500200793	-0.009844964
542	0.0689017644	0.0517735397	-0.009054346
544	0.0702637709	0.0537863798	-0.008195501
546	0.0717517433	0.056066268	-0.007282531
548	0.0733166891	0.0584682065	-0.006336714
550	0.0748838863	0.0607699396	-0.005380385
552	0.0763611433	0.0627915607	-0.004430678
554	0.0776745418	0.06444147	-0.003498274
556	0.078819418	0.065727599	-0.002580406
558	0.0798910579	0.0667764747	-0.001657096
560	0.0809701268	0.0677558631	-0.000692938
562	0.0821116602	0.0687753644	0.0003622881
564	0.0833807429	0.0700159188	0.0015736431
566	0.084846964	0.0716529649	0.0030194115
568	0.0866179102	0.0738319971	0.0047898581
570	0.0887843413	0.0766989271	0.0069862747
572	0.0914215846	0.0803157784	0.0097191345
574	0.0946385759	0.0847883105	0.0131042795
576	0.0985578879	0.0901519033	0.0172571489
578	0.1032642921	0.0964289881	0.0222865512
580	0.1087755041	0.1035087642	0.0282881211
582	0.1150988751	0.1112801167	0.035343387
584	0.1222386939	0.1196839846	0.0435143651
586	0.1302340969	0.1287383154	0.0528350507
588	0.1391581011	0.1385035856	0.0632974925
590	0.1490819242	0.1490546869	0.0748387048
592	0.1602642577	0.1606048592	0.0873358676
594	0.1729689748	0.1734256259	0.1005897961
596	0.1872559875	0.1875359138	0.1143131197
598	0.2026909868	0.2024775278	0.128123547
600	0.2181770712	0.217177859	0.1415672019
602	0.2323633318	0.2303602393	0.1541923679
604	0.2441186513	0.24097595	0.1656216416
606	0.2529364052	0.2485574589	0.1756024664
608	0.2589512349	0.2533851904	0.1840372345
610	0.2627724431	0.2561963562	0.1909655804
612	0.2652209045	0.2579144796	0.1965462008
614	0.2669542789	0.2592587429	0.2010258746
616	0.2683454856	0.2606015701	0.2046753704
618	0.2696711881	0.2620460799	0.2077539613
620	0.2712233668	0.2635786316	0.2104904638
622	0.2730696219	0.2651992426	0.2130608738
624	0.2751301608	0.2670162621	0.2156091934
626	0.2773951149	0.2690668496	0.2182543907
628	0.2796994666	0.271254673	0.221076375
630	0.2818926766	0.2734768544	0.2241047902
632	0.2839945985	0.2757870301	0.2273247162
634	0.2862534135	0.2781656756	0.2307228982
636	0.2889535221	0.2805475776	0.2343252737
638	0.2920238956	0.282900483	0.2381878458
640	0.2952550741	0.2852098925	0.2423355925
642	0.2984778811	0.2875016842	0.2468177985
644	0.3017269046	0.2898622908	0.2517422127
646	0.3050815546	0.2922977844	0.2572116663
648	0.3091403561	0.2948800234	0.2632867464
650	0.3146865619	0.2978169532	0.2699539651
652	0.321953417	0.3013778539	0.2771566318
654	0.3307925142	0.3055937439	0.2847763192
656	0.3410882241	0.3100167671	0.2925778594
658	0.3520592057	0.31388009	0.3001679947
660	0.3622333867	0.316457449	0.3072408858
662	0.3702595472	0.3170762579	0.313520617
664	0.3760836009	0.3151759014	0.3187448698
666	0.3799895888	0.3108342867	0.3228763583
668	0.382799369	0.3045893902	0.3260053726
670	0.3854320434	0.2970580755	0.3283054922
672	0.3885580326	0.2890907063	0.3298833832
674	0.392526466	0.2816284957	0.3308280262
676	0.3989131743	0.2750152051	0.331358439
678	0.4081624291	0.2693793948	0.3317508969
680	0.417559183	0.2650261415	0.3321839314
682	0.4253431925	0.2622610669	0.3327127766
684	0.4309664854	0.2616612879	0.3333439611
686	0.4356851594	0.2637272215	0.3339494941
688	0.4412593048	0.268495667	0.3342460086
690	0.4473303509	0.2756920951	0.3341734266
692	0.451605328	0.2841945764	0.3338088677
694	0.453923661	0.2924120061	0.3332102025
696	0.4568301973	0.2996668943	0.3323698748
698	0.4599680209	0.3060694422	0.3313211691
700	0.4663000655	0.3119597295	0.3301907994
