# Supplementary material for: Red fluorescence increases with depth in reef fishes, supporting a visual function, not UV protection
Source: Proc Biol Sci. 2014 Sep 7;281(1790):20141211. doi: 10.1098/rspb.2014.1211 (PMC4123709; doi:10.1098/rspb.2014.1211)
Supplement: DATA: Estimated ambient spectra at depth [file rspb20141211supp4.csv]

Wavelength (nm)	Depth (m)	Phot. irrad., Vertical, downwelling	Phot. irrad., Horizontal from reef	Phot. irrad., Horizontal from open water (scatter)
380	0	1.539135e+18	4.169656e+16	4.17432e+16
380	-1	1.441496e+18	4.075906e+16	4.202935e+16
380	-2	1.350051e+18	3.984264e+16	4.231746e+16
380	-3	1.264407e+18	3.894683e+16	4.260755e+16
380	-4	1.184197e+18	3.807116e+16	4.289962e+16
380	-5	1.109074e+18	3.721517e+16	4.31937e+16
380	-10	7.991801e+17	3.321543e+16	4.469461e+16
380	-15	5.758756e+17	2.964556e+16	4.624767e+16
380	-20	4.149661e+17	2.645937e+16	4.785469e+16
382	0	1.493852e+18	4.112762e+16	4.122098e+16
382	-1	1.401022e+18	4.022355e+16	4.154045e+16
382	-2	1.313961e+18	3.933936e+16	4.18624e+16
382	-3	1.232309e+18	3.847461e+16	4.218685e+16
382	-4	1.155732e+18	3.762886e+16	4.251381e+16
382	-5	1.083913e+18	3.68017e+16	4.28433e+16
382	-10	7.864683e+17	3.29308e+16	4.452947e+16
382	-15	5.706477e+17	2.946705e+16	4.628199e+16
382	-20	4.14052e+17	2.636763e+16	4.810349e+16
384	0	1.461071e+18	4.127294e+16	4.094723e+16
384	-1	1.372141e+18	4.03816e+16	4.130102e+16
384	-2	1.288624e+18	3.95095e+16	4.165787e+16
384	-3	1.21019e+18	3.865624e+16	4.201781e+16
384	-4	1.13653e+18	3.782141e+16	4.238085e+16
384	-5	1.067353e+18	3.70046e+16	4.274703e+16
384	-10	7.797315e+17	3.317769e+16	4.462594e+16
384	-15	5.696156e+17	2.974654e+16	4.658744e+16
384	-20	4.161201e+17	2.667023e+16	4.863516e+16
386	0	1.527952e+18	4.438225e+16	4.32727e+16
386	-1	1.436857e+18	4.343395e+16	4.368442e+16
386	-2	1.351193e+18	4.250591e+16	4.410007e+16
386	-3	1.270636e+18	4.15977e+16	4.451967e+16
386	-4	1.194882e+18	4.07089e+16	4.494326e+16
386	-5	1.123645e+18	3.983908e+16	4.537088e+16
386	-10	8.263205e+17	3.576097e+16	4.757081e+16
386	-15	6.076703e+17	3.210031e+16	4.98774e+16
386	-20	4.468764e+17	2.881438e+16	5.229583e+16
388	0	1.603049e+18	4.783848e+16	4.595254e+16
388	-1	1.509354e+18	4.682158e+16	4.642862e+16
388	-2	1.421136e+18	4.58263e+16	4.690964e+16
388	-3	1.338074e+18	4.485218e+16	4.739565e+16
388	-4	1.259867e+18	4.389876e+16	4.788668e+16
388	-5	1.18623e+18	4.296561e+16	4.838281e+16
388	-10	8.777915e+17	3.858911e+16	5.094161e+16
388	-15	6.495516e+17	3.465839e+16	5.363574e+16
388	-20	4.806577e+17	3.112806e+16	5.647235e+16
390	0	1.654699e+18	5.063057e+16	4.78689e+16
390	-1	1.55977e+18	4.955824e+16	4.840344e+16
390	-2	1.470287e+18	4.850863e+16	4.894395e+16
390	-3	1.385937e+18	4.748125e+16	4.94905e+16
390	-4	1.306426e+18	4.647562e+16	5.004315e+16
390	-5	1.231477e+18	4.54913e+16	5.060197e+16
390	-10	9.16503e+17	4.087369e+16	5.349109e+16
390	-15	6.820894e+17	3.67248e+16	5.654515e+16
390	-20	5.076317e+17	3.299704e+16	5.977359e+16
392	0	1.6821e+18	5.200475e+16	4.924343e+16
392	-1	1.587258e+18	5.090959e+16	4.983081e+16
392	-2	1.497762e+18	4.983749e+16	5.04252e+16
392	-3	1.413313e+18	4.878798e+16	5.102667e+16
392	-4	1.333625e+18	4.776056e+16	5.163532e+16
392	-5	1.258431e+18	4.675478e+16	5.225123e+16
392	-10	9.414707e+17	4.203481e+16	5.544274e+16
392	-15	7.04343e+17	3.779132e+16	5.882919e+16
392	-20	5.269406e+17	3.397622e+16	6.242248e+16
394	0	1.682404e+18	5.293473e+16	4.971262e+16
394	-1	1.589117e+18	5.182923e+16	5.034098e+16
394	-2	1.501003e+18	5.074682e+16	5.097727e+16
394	-3	1.417774e+18	4.968701e+16	5.162161e+16
394	-4	1.339161e+18	4.864934e+16	5.22741e+16
394	-5	1.264906e+18	4.763333e+16	5.293483e+16
394	-10	9.510129e+17	4.286287e+16	5.636588e+16
394	-15	7.150138e+17	3.857016e+16	6.001933e+16
394	-20	5.375793e+17	3.470737e+16	6.390958e+16
396	0	1.860704e+18	6.00375e+16	5.545448e+16
396	-1	1.759167e+18	5.879082e+16	5.619182e+16
396	-2	1.66317e+18	5.757002e+16	5.693896e+16
396	-3	1.572412e+18	5.637458e+16	5.769603e+16
396	-4	1.486607e+18	5.520396e+16	5.846317e+16
396	-5	1.405484e+18	5.405765e+16	5.924051e+16
396	-10	1.061633e+18	4.86734e+16	6.328502e+16
396	-15	8.019048e+17	4.382544e+16	6.760567e+16
396	-20	6.057191e+17	3.946034e+16	7.222129e+16
398	0	2.147948e+18	6.992255e+16	6.352441e+16
398	-1	2.032448e+18	6.847023e+16	6.440673e+16
398	-2	1.923159e+18	6.704808e+16	6.530131e+16
398	-3	1.819746e+18	6.565547e+16	6.620831e+16
398	-4	1.721895e+18	6.429178e+16	6.712791e+16
398	-5	1.629305e+18	6.295642e+16	6.806028e+16
398	-10	1.235893e+18	5.668429e+16	7.292003e+16
398	-15	9.374746e+17	5.103704e+16	7.812678e+16
398	-20	7.111122e+17	4.59524e+16	8.370531e+16
400	0	2.425277e+18	7.992909e+16	7.170781e+16
400	-1	2.296545e+18	7.826732e+16	7.274101e+16
400	-2	2.174646e+18	7.66401e+16	7.37891e+16
400	-3	2.059217e+18	7.504671e+16	7.485229e+16
400	-4	1.949915e+18	7.348645e+16	7.59308e+16
400	-5	1.846415e+18	7.195862e+16	7.702484e+16
400	-10	1.405715e+18	6.478296e+16	8.273612e+16
400	-15	1.070201e+18	5.832286e+16	8.887089e+16
400	-20	8.14767e+17	5.250695e+16	9.546054e+16
402	0	2.623406e+18	8.706499e+16	7.744202e+16
402	-1	2.485731e+18	8.526179e+16	7.85919e+16
402	-2	2.355282e+18	8.349595e+16	7.975886e+16
402	-3	2.231679e+18	8.176667e+16	8.094315e+16
402	-4	2.114562e+18	8.007321e+16	8.214502e+16
402	-5	2.003591e+18	7.841482e+16	8.336474e+16
402	-10	1.530217e+18	7.062406e+16	8.974042e+16
402	-15	1.168683e+18	6.360735e+16	9.660372e+16
402	-20	8.92566e+17	5.728776e+16	1.039919e+17
404	0	2.71158e+18	9.023256e+16	8.010442e+16
404	-1	2.570749e+18	8.838552e+16	8.132287e+16
404	-2	2.437231e+18	8.657629e+16	8.255986e+16
404	-3	2.310648e+18	8.480409e+16	8.381567e+16
404	-4	2.190639e+18	8.306817e+16	8.509057e+16
404	-5	2.076864e+18	8.136779e+16	8.638487e+16
404	-10	1.590719e+18	7.337392e+16	9.315774e+16
404	-15	1.218369e+18	6.61654e+16	1.004616e+17
404	-20	9.331778e+17	5.966507e+16	1.083382e+17
406	0	2.779095e+18	9.286752e+16	8.270292e+16
406	-1	2.636191e+18	9.100475e+16	8.398521e+16
406	-2	2.500635e+18	8.917934e+16	8.528738e+16
406	-3	2.372049e+18	8.739055e+16	8.660974e+16
406	-4	2.250076e+18	8.563764e+16	8.795261e+16
406	-5	2.134374e+18	8.391989e+16	8.931629e+16
406	-10	1.639222e+18	7.583435e+16	9.645851e+16
406	-15	1.258939e+18	6.852784e+16	1.041719e+17
406	-20	9.668787e+17	6.19253e+16	1.12502e+17
408	0	2.820215e+18	9.447025e+16	8.381919e+16
408	-1	2.676646e+18	9.2628e+16	8.51387e+16
408	-2	2.540386e+18	9.082169e+16	8.647898e+16
408	-3	2.411062e+18	8.905059e+16	8.784036e+16
408	-4	2.288322e+18	8.731404e+16	8.922317e+16
408	-5	2.17183e+18	8.561134e+16	9.062775e+16
408	-10	1.672513e+18	7.758318e+16	9.798937e+16
408	-15	1.287992e+18	7.030785e+16	1.05949e+17
408	-20	9.918752e+17	6.371477e+16	1.145551e+17
410	0	2.897127e+18	9.742141e+16	8.628753e+16
410	-1	2.751123e+18	9.558518e+16	8.766236e+16
410	-2	2.612477e+18	9.378355e+16	8.905909e+16
410	-3	2.480818e+18	9.201589e+16	9.047808e+16
410	-4	2.355794e+18	9.028154e+16	9.191967e+16
410	-5	2.237071e+18	8.857988e+16	9.338423e+16
410	-10	1.727397e+18	8.054078e+16	1.010646e+17
410	-15	1.333842e+18	7.323126e+16	1.093766e+17
410	-20	1.029951e+18	6.658512e+16	1.183723e+17
412	0	2.96587e+18	9.994703e+16	8.879015e+16
412	-1	2.81786e+18	9.813303e+16	9.021856e+16
412	-2	2.677236e+18	9.635196e+16	9.166996e+16
412	-3	2.543631e+18	9.460322e+16	9.31447e+16
412	-4	2.416692e+18	9.288622e+16	9.464317e+16
412	-5	2.296089e+18	9.120037e+16	9.616575e+16
412	-10	1.777564e+18	8.321917e+16	1.04154e+17
412	-15	1.376138e+18	7.593642e+16	1.128059e+17
412	-20	1.065365e+18	6.9291e+16	1.221764e+17
414	0	3.039143e+18	1.030139e+17	9.089462e+16
414	-1	2.888874e+18	1.012159e+17	9.236857e+16
414	-2	2.746035e+18	9.94493e+16	9.386643e+16
414	-3	2.610258e+18	9.771353e+16	9.538857e+16
414	-4	2.481195e+18	9.600805e+16	9.69354e+16
414	-5	2.358513e+18	9.433234e+16	9.850731e+16
414	-10	1.830313e+18	8.638242e+16	1.067576e+17
414	-15	1.420406e+18	7.910249e+16	1.156988e+17
414	-20	1.102299e+18	7.243608e+16	1.253889e+17
416	0	3.065389e+18	1.04284e+17	9.212535e+16
416	-1	2.915176e+18	1.025345e+17	9.362926e+16
416	-2	2.772324e+18	1.008143e+17	9.515772e+16
416	-3	2.636472e+18	9.912291e+16	9.671113e+16
416	-4	2.507277e+18	9.745993e+16	9.82899e+16
416	-5	2.384413e+18	9.582485e+16	9.989445e+16
416	-10	1.854716e+18	8.805186e+16	1.083187e+17
416	-15	1.442691e+18	8.090938e+16	1.174534e+17
416	-20	1.122197e+18	7.434628e+16	1.273585e+17
418	0	3.077871e+18	1.05098e+17	9.289915e+16
418	-1	2.928358e+18	1.034037e+17	9.44244e+16
418	-2	2.786108e+18	1.017367e+17	9.59747e+16
418	-3	2.650768e+18	1.000966e+17	9.755045e+16
418	-4	2.522002e+18	9.848295e+16	9.915207e+16
418	-5	2.399491e+18	9.689529e+16	1.0078e+17
418	-10	1.870631e+18	8.933277e+16	1.093294e+17
418	-15	1.458333e+18	8.236048e+16	1.18604e+17
418	-20	1.136909e+18	7.593238e+16	1.286655e+17
420	0	3.112417e+18	1.067249e+17	9.450087e+16
420	-1	2.962503e+18	1.050721e+17	9.606051e+16
420	-2	2.819809e+18	1.034449e+17	9.764589e+16
420	-3	2.683989e+18	1.018429e+17	9.925744e+16
420	-4	2.554711e+18	1.002658e+17	1.008956e+17
420	-5	2.431659e+18	9.871301e+16	1.025608e+17
420	-10	1.899799e+18	9.13026e+16	1.113081e+17
420	-15	1.484269e+18	8.444849e+16	1.208014e+17
420	-20	1.159625e+18	7.810892e+16	1.311044e+17
422	0	3.121286e+18	1.07972e+17	9.477015e+16
422	-1	2.972193e+18	1.06366e+17	9.634212e+16
422	-2	2.830222e+18	1.047838e+17	9.794016e+16
422	-3	2.695032e+18	1.032252e+17	9.95647e+16
422	-4	2.5663e+18	1.016898e+17	1.012162e+17
422	-5	2.443717e+18	1.001773e+17	1.028951e+17
422	-10	1.913235e+18	9.294529e+16	1.117166e+17
422	-15	1.49791e+18	8.62354e+16	1.212944e+17
422	-20	1.172744e+18	8.000991e+16	1.316933e+17
424	0	3.087903e+18	1.072615e+17	9.403103e+16
424	-1	2.941618e+18	1.05731e+17	9.559856e+16
424	-2	2.802262e+18	1.042224e+17	9.719222e+16
424	-3	2.669508e+18	1.027353e+17	9.881245e+16
424	-4	2.543043e+18	1.012694e+17	1.004597e+17
424	-5	2.42257e+18	9.982439e+16	1.021344e+17
424	-10	1.900592e+18	9.290291e+16	1.109361e+17
424	-15	1.491082e+18	8.646135e+16	1.204963e+17
424	-20	1.169806e+18	8.046642e+16	1.308804e+17
426	0	3.042757e+18	1.067218e+17	9.296653e+16
426	-1	2.89979e+18	1.052694e+17	9.45242e+16
426	-2	2.76354e+18	1.038367e+17	9.610797e+16
426	-3	2.633692e+18	1.024236e+17	9.771828e+16
426	-4	2.509946e+18	1.010297e+17	9.935557e+16
426	-5	2.392013e+18	9.965476e+16	1.010203e+17
426	-10	1.880442e+18	9.30557e+16	1.097717e+17
426	-15	1.478279e+18	8.689363e+16	1.192813e+17
426	-20	1.162125e+18	8.113961e+16	1.296148e+17
428	0	2.970333e+18	1.047233e+17	9.139488e+16
428	-1	2.831886e+18	1.033761e+17	9.293428e+16
428	-2	2.699891e+18	1.020462e+17	9.449962e+16
428	-3	2.574049e+18	1.007335e+17	9.609132e+16
428	-4	2.454072e+18	9.943759e+16	9.770983e+16
428	-5	2.339687e+18	9.815839e+16	9.93556e+16
428	-10	1.842936e+18	9.200503e+16	1.080097e+17
428	-15	1.451653e+18	8.62374e+16	1.174176e+17
428	-20	1.143445e+18	8.083134e+16	1.27645e+17
430	0	2.953552e+18	1.044956e+17	9.06583e+16
430	-1	2.816931e+18	1.032385e+17	9.219391e+16
430	-2	2.686629e+18	1.019965e+17	9.375553e+16
430	-3	2.562354e+18	1.007694e+17	9.534359e+16
430	-4	2.443828e+18	9.955709e+16	9.695856e+16
430	-5	2.330785e+18	9.835936e+16	9.860088e+16
430	-10	1.839331e+18	9.258344e+16	1.072393e+17
430	-15	1.451501e+18	8.71467e+16	1.166346e+17
430	-20	1.145447e+18	8.202921e+16	1.268529e+17
432	0	3.034833e+18	1.08404e+17	9.312234e+16
432	-1	2.895417e+18	1.07198e+17	9.470936e+16
432	-2	2.762405e+18	1.060054e+17	9.632343e+16
432	-3	2.635504e+18	1.048262e+17	9.796501e+16
432	-4	2.514433e+18	1.0366e+17	9.963457e+16
432	-5	2.398923e+18	1.025068e+17	1.013326e+17
432	-10	1.89626e+18	9.69305e+16	1.102667e+17
432	-15	1.498923e+18	9.165752e+16	1.199885e+17
432	-20	1.184843e+18	8.66714e+16	1.305674e+17
434	0	3.192921e+18	1.147157e+17	9.798634e+16
434	-1	3.047122e+18	1.135487e+17	9.966748e+16
434	-2	2.90798e+18	1.123936e+17	1.013775e+17
434	-3	2.775193e+18	1.112503e+17	1.031168e+17
434	-4	2.648468e+18	1.101185e+17	1.04886e+17
434	-5	2.527531e+18	1.089983e+17	1.066855e+17
434	-10	2.000805e+18	1.035659e+17	1.161569e+17
434	-15	1.583847e+18	9.840419e+16	1.264692e+17
434	-20	1.25378e+18	9.349976e+16	1.37697e+17
436	0	3.325357e+18	1.203554e+17	1.016548e+17
436	-1	3.1743e+18	1.19243e+17	1.034116e+17
436	-2	3.030105e+18	1.181409e+17	1.051988e+17
436	-3	2.89246e+18	1.170489e+17	1.070169e+17
436	-4	2.761068e+18	1.159671e+17	1.088664e+17
436	-5	2.635644e+18	1.148952e+17	1.107479e+17
436	-10	2.088984e+18	1.096828e+17	1.206545e+17
436	-15	1.655707e+18	1.047068e+17	1.314472e+17
436	-20	1.312297e+18	9.995659e+16	1.432053e+17
438	0	3.438243e+18	1.255957e+17	1.049037e+17
438	-1	3.282753e+18	1.245387e+17	1.06731e+17
438	-2	3.134295e+18	1.234906e+17	1.085901e+17
438	-3	2.992551e+18	1.224513e+17	1.104816e+17
438	-4	2.857217e+18	1.214208e+17	1.12406e+17
438	-5	2.728003e+18	1.203989e+17	1.143639e+17
438	-10	2.164478e+18	1.154171e+17	1.246773e+17
438	-15	1.717361e+18	1.106414e+17	1.359207e+17
438	-20	1.362604e+18	1.060634e+17	1.48178e+17
440	0	3.547287e+18	1.312738e+17	1.076252e+17
440	-1	3.387401e+18	1.302536e+17	1.095155e+17
440	-2	3.234721e+18	1.292413e+17	1.114391e+17
440	-3	3.088923e+18	1.282369e+17	1.133964e+17
440	-4	2.949696e+18	1.272403e+17	1.153881e+17
440	-5	2.816745e+18	1.262514e+17	1.174148e+17
440	-10	2.236653e+18	1.214212e+17	1.280949e+17
440	-15	1.776028e+18	1.167758e+17	1.397465e+17
440	-20	1.410265e+18	1.123082e+17	1.524579e+17
442	0	3.671355e+18	1.373735e+17	1.112532e+17
442	-1	3.506217e+18	1.363619e+17	1.132244e+17
442	-2	3.348506e+18	1.353577e+17	1.152305e+17
442	-3	3.19789e+18	1.343609e+17	1.172721e+17
442	-4	3.054048e+18	1.333714e+17	1.193499e+17
442	-5	2.916676e+18	1.323892e+17	1.214645e+17
442	-10	2.317127e+18	1.275858e+17	1.326131e+17
442	-15	1.840821e+18	1.229566e+17	1.447849e+17
442	-20	1.462424e+18	1.184954e+17	1.580739e+17
444	0	3.788611e+18	1.435889e+17	1.139979e+17
444	-1	3.618376e+18	1.425599e+17	1.160361e+17
444	-2	3.455789e+18	1.415383e+17	1.181107e+17
444	-3	3.300508e+18	1.40524e+17	1.202224e+17
444	-4	3.152205e+18	1.395169e+17	1.223719e+17
444	-5	3.010565e+18	1.385171e+17	1.245598e+17
444	-10	2.392302e+18	1.336246e+17	1.361002e+17
444	-15	1.901009e+18	1.289048e+17	1.487099e+17
444	-20	1.510609e+18	1.243518e+17	1.624879e+17
446	0	3.899981e+18	1.502611e+17	1.167076e+17
446	-1	3.724817e+18	1.491954e+17	1.188139e+17
446	-2	3.557522e+18	1.481372e+17	1.209582e+17
446	-3	3.39774e+18	1.470866e+17	1.231411e+17
446	-4	3.245134e+18	1.460434e+17	1.253635e+17
446	-5	3.099382e+18	1.450075e+17	1.27626e+17
446	-10	2.463133e+18	1.399377e+17	1.395658e+17
446	-15	1.957495e+18	1.350451e+17	1.526225e+17
446	-20	1.555655e+18	1.303235e+17	1.669008e+17
448	0	4.019986e+18	1.57484e+17	1.194538e+17
448	-1	3.839541e+18	1.563658e+17	1.216305e+17
448	-2	3.667196e+18	1.552556e+17	1.238469e+17
448	-3	3.502587e+18	1.541533e+17	1.261037e+17
448	-4	3.345367e+18	1.530588e+17	1.284016e+17
448	-5	3.195204e+18	1.519721e+17	1.307414e+17
448	-10	2.539643e+18	1.466531e+17	1.430955e+17
448	-15	2.018583e+18	1.415203e+17	1.566171e+17
448	-20	1.60443e+18	1.365671e+17	1.714163e+17
450	0	4.098955e+18	1.631765e+17	1.206725e+17
450	-1	3.915286e+18	1.619947e+17	1.228933e+17
450	-2	3.739847e+18	1.608215e+17	1.251549e+17
450	-3	3.572269e+18	1.596568e+17	1.274582e+17
450	-4	3.4122e+18	1.585005e+17	1.298039e+17
450	-5	3.259303e+18	1.573526e+17	1.321928e+17
450	-10	2.59165e+18	1.517365e+17	1.448129e+17
450	-15	2.060762e+18	1.463208e+17	1.586379e+17
450	-20	1.638625e+18	1.410985e+17	1.737827e+17
452	0	4.145332e+18	1.671861e+17	1.220801e+17
452	-1	3.960243e+18	1.659397e+17	1.243495e+17
452	-2	3.783419e+18	1.647026e+17	1.26661e+17
452	-3	3.614489e+18	1.634748e+17	1.290156e+17
452	-4	3.453103e+18	1.622561e+17	1.314138e+17
452	-5	3.298922e+18	1.610465e+17	1.338567e+17
452	-10	2.625336e+18	1.551324e+17	1.467693e+17
452	-15	2.089284e+18	1.494354e+17	1.609275e+17
452	-20	1.662686e+18	1.439477e+17	1.764515e+17
454	0	4.175945e+18	1.705771e+17	1.233858e+17
454	-1	3.990465e+18	1.692859e+17	1.257027e+17
454	-2	3.813224e+18	1.680045e+17	1.280632e+17
454	-3	3.643856e+18	1.667328e+17	1.30468e+17
454	-4	3.48201e+18	1.654707e+17	1.32918e+17
454	-5	3.327352e+18	1.642182e+17	1.354139e+17
454	-10	2.651202e+18	1.580962e+17	1.486147e+17
454	-15	2.112452e+18	1.522025e+17	1.631023e+17
454	-20	1.683181e+18	1.465285e+17	1.790022e+17
456	0	4.214646e+18	1.743991e+17	1.251338e+17
456	-1	4.028645e+18	1.730956e+17	1.275076e+17
456	-2	3.850853e+18	1.718018e+17	1.299264e+17
456	-3	3.680907e+18	1.705177e+17	1.32391e+17
456	-4	3.518461e+18	1.692432e+17	1.349024e+17
456	-5	3.363185e+18	1.679783e+17	1.374615e+17
456	-10	2.68374e+18	1.617938e+17	1.510036e+17
456	-15	2.141559e+18	1.55837e+17	1.658798e+17
456	-20	1.708912e+18	1.500996e+17	1.822215e+17
458	0	4.270517e+18	1.787199e+17	1.278687e+17
458	-1	4.08338e+18	1.774316e+17	1.303187e+17
458	-2	3.904443e+18	1.761526e+17	1.328158e+17
458	-3	3.733347e+18	1.748828e+17	1.353607e+17
458	-4	3.569749e+18	1.736221e+17	1.379543e+17
458	-5	3.41332e+18	1.723705e+17	1.405976e+17
458	-10	2.728183e+18	1.662468e+17	1.545937e+17
458	-15	2.18057e+18	1.603405e+17	1.699831e+17
458	-20	1.742877e+18	1.546441e+17	1.869045e+17
460	0	4.321548e+18	1.825588e+17	1.301164e+17
460	-1	4.133605e+18	1.813055e+17	1.326343e+17
460	-2	3.953836e+18	1.800609e+17	1.352009e+17
460	-3	3.781885e+18	1.788248e+17	1.378171e+17
460	-4	3.617412e+18	1.775972e+17	1.40484e+17
460	-5	3.460092e+18	1.76378e+17	1.432025e+17
460	-10	2.770358e+18	1.704064e+17	1.576047e+17
460	-15	2.218116e+18	1.646371e+17	1.734553e+17
460	-20	1.775957e+18	1.59063e+17	1.909e+17
462	0	4.345059e+18	1.855082e+17	1.31939e+17
462	-1	4.15754e+18	1.842936e+17	1.345168e+17
462	-2	3.978114e+18	1.83087e+17	1.37145e+17
462	-3	3.806432e+18	1.818883e+17	1.398245e+17
462	-4	3.642159e+18	1.806974e+17	1.425564e+17
462	-5	3.484975e+18	1.795143e+17	1.453417e+17
462	-10	2.795141e+18	1.737141e+17	1.601059e+17
462	-15	2.241857e+18	1.681013e+17	1.763698e+17
462	-20	1.798092e+18	1.626698e+17	1.942859e+17
464	0	4.339175e+18	1.869948e+17	1.327862e+17
464	-1	4.153404e+18	1.858173e+17	1.35405e+17
464	-2	3.975586e+18	1.846472e+17	1.380755e+17
464	-3	3.80538e+18	1.834844e+17	1.407986e+17
464	-4	3.642462e+18	1.82329e+17	1.435754e+17
464	-5	3.486519e+18	1.811808e+17	1.46407e+17
464	-10	2.801411e+18	1.755476e+17	1.61425e+17
464	-15	2.250928e+18	1.700895e+17	1.779835e+17
464	-20	1.808616e+18	1.648011e+17	1.962404e+17
466	0	4.339523e+18	1.890436e+17	1.336773e+17
466	-1	4.155299e+18	1.878895e+17	1.363379e+17
466	-2	3.978895e+18	1.867424e+17	1.390515e+17
466	-3	3.80998e+18	1.856023e+17	1.418191e+17
466	-4	3.648236e+18	1.844692e+17	1.446418e+17
466	-5	3.493359e+18	1.83343e+17	1.475207e+17
466	-10	2.812188e+18	1.778142e+17	1.627978e+17
466	-15	2.263839e+18	1.724522e+17	1.796569e+17
466	-20	1.822413e+18	1.672519e+17	1.982619e+17
468	0	4.327833e+18	1.905147e+17	1.340103e+17
468	-1	4.145618e+18	1.893794e+17	1.367017e+17
468	-2	3.971074e+18	1.882508e+17	1.394472e+17
468	-3	3.80388e+18	1.87129e+17	1.422478e+17
468	-4	3.643725e+18	1.860139e+17	1.451046e+17
468	-5	3.490312e+18	1.849054e+17	1.480188e+17
468	-10	2.814869e+18	1.794613e+17	1.634917e+17
468	-15	2.270136e+18	1.741775e+17	1.80582e+17
468	-20	1.83082e+18	1.690493e+17	1.994589e+17
470	0	4.353513e+18	1.933781e+17	1.347635e+17
470	-1	4.171496e+18	1.922466e+17	1.37494e+17
470	-2	3.997088e+18	1.911216e+17	1.402799e+17
470	-3	3.829973e+18	1.900032e+17	1.431222e+17
470	-4	3.669844e+18	1.888914e+17	1.46022e+17
470	-5	3.51641e+18	1.877861e+17	1.489807e+17
470	-10	2.840267e+18	1.823557e+17	1.646977e+17
470	-15	2.294135e+18	1.770824e+17	1.820728e+17
470	-20	1.853013e+18	1.719615e+17	2.012809e+17
472	0	4.400824e+18	1.978237e+17	1.360665e+17
472	-1	4.217851e+18	1.966817e+17	1.388472e+17
472	-2	4.042485e+18	1.955462e+17	1.416846e+17
472	-3	3.87441e+18	1.944173e+17	1.4458e+17
472	-4	3.713323e+18	1.932949e+17	1.475346e+17
472	-5	3.558934e+18	1.921791e+17	1.505496e+17
472	-10	2.8781e+18	1.866955e+17	1.665743e+17
472	-15	2.327511e+18	1.813684e+17	1.843046e+17
472	-20	1.882252e+18	1.761933e+17	2.039221e+17
474	0	4.456008e+18	2.027974e+17	1.373789e+17
474	-1	4.27146e+18	2.016527e+17	1.402095e+17
474	-2	4.094556e+18	2.005144e+17	1.430984e+17
474	-3	3.924978e+18	1.993826e+17	1.460468e+17
474	-4	3.762423e+18	1.982571e+17	1.49056e+17
474	-5	3.6066e+18	1.97138e+17	1.521272e+17
474	-10	2.919108e+18	1.916365e+17	1.684588e+17
474	-15	2.362665e+18	1.862885e+17	1.865437e+17
474	-20	1.912293e+18	1.810898e+17	2.0657e+17
476	0	4.505177e+18	2.069605e+17	1.378054e+17
476	-1	4.318974e+18	2.058373e+17	1.40667e+17
476	-2	4.140468e+18	2.047202e+17	1.435879e+17
476	-3	3.969339e+18	2.036092e+17	1.465696e+17
476	-4	3.805283e+18	2.025041e+17	1.496131e+17
476	-5	3.648008e+18	2.014051e+17	1.527198e+17
476	-10	2.953926e+18	1.959989e+17	1.692484e+17
476	-15	2.391903e+18	1.907378e+17	1.875659e+17
476	-20	1.936812e+18	1.856179e+17	2.078658e+17
478	0	4.559243e+18	2.111276e+17	1.392328e+17
478	-1	4.370943e+18	2.100458e+17	1.421451e+17
478	-2	4.19042e+18	2.089694e+17	1.451184e+17
478	-3	4.017353e+18	2.078986e+17	1.481538e+17
478	-4	3.851433e+18	2.068333e+17	1.512526e+17
478	-5	3.692366e+18	2.057735e+17	1.544164e+17
478	-10	2.990314e+18	2.005551e+17	1.712557e+17
478	-15	2.421748e+18	1.954691e+17	1.899313e+17
478	-20	1.961286e+18	1.905121e+17	2.106436e+17
480	0	4.578945e+18	2.135995e+17	1.390173e+17
480	-1	4.389891e+18	2.125924e+17	1.419447e+17
480	-2	4.208642e+18	2.115901e+17	1.449338e+17
480	-3	4.034876e+18	2.105924e+17	1.479859e+17
480	-4	3.868285e+18	2.095995e+17	1.511022e+17
480	-5	3.708573e+18	2.086112e+17	1.542842e+17
480	-10	3.003642e+18	2.037394e+17	1.712276e+17
480	-15	2.432705e+18	1.989814e+17	1.900319e+17
480	-20	1.970293e+18	1.943345e+17	2.109012e+17
482	0	4.552885e+18	2.137744e+17	1.374264e+17
482	-1	4.364858e+18	2.128602e+17	1.403382e+17
482	-2	4.184595e+18	2.119499e+17	1.433116e+17
482	-3	4.011778e+18	2.110435e+17	1.463481e+17
482	-4	3.846097e+18	2.101409e+17	1.494489e+17
482	-5	3.687259e+18	2.092423e+17	1.526154e+17
482	-10	2.986211e+18	2.048062e+17	1.694831e+17
482	-15	2.418452e+18	2.004643e+17	1.882152e+17
482	-20	1.958639e+18	1.962143e+17	2.090176e+17
484	0	4.454364e+18	2.100681e+17	1.33912e+17
484	-1	4.270152e+18	2.092494e+17	1.367649e+17
484	-2	4.093559e+18	2.084339e+17	1.396785e+17
484	-3	3.924269e+18	2.076216e+17	1.426542e+17
484	-4	3.761979e+18	2.068125e+17	1.456933e+17
484	-5	3.606402e+18	2.060065e+17	1.487971e+17
484	-10	2.919864e+18	2.020234e+17	1.653368e+17
484	-15	2.364019e+18	1.981174e+17	1.83715e+17
484	-20	1.913989e+18	1.942868e+17	2.04136e+17
486	0	4.368029e+18	2.066098e+17	1.302206e+17
486	-1	4.186862e+18	2.058552e+17	1.330078e+17
486	-2	4.013209e+18	2.051034e+17	1.358546e+17
486	-3	3.846758e+18	2.043543e+17	1.387624e+17
486	-4	3.687211e+18	2.036079e+17	1.417324e+17
486	-5	3.534281e+18	2.028642e+17	1.44766e+17
486	-10	2.859674e+18	1.991865e+17	1.609362e+17
486	-15	2.313834e+18	1.955755e+17	1.789125e+17
486	-20	1.87218e+18	1.920299e+17	1.988968e+17
488	0	4.349998e+18	2.067275e+17	1.277299e+17
488	-1	4.168579e+18	2.059844e+17	1.304736e+17
488	-2	3.994726e+18	2.05244e+17	1.332762e+17
488	-3	3.828124e+18	2.045062e+17	1.361391e+17
488	-4	3.66847e+18	2.037711e+17	1.390634e+17
488	-5	3.515474e+18	2.030387e+17	1.420506e+17
488	-10	2.841049e+18	1.994156e+17	1.579768e+17
488	-15	2.296009e+18	1.958573e+17	1.756887e+17
488	-20	1.855532e+18	1.923624e+17	1.953864e+17
490	0	4.425108e+18	2.111108e+17	1.273856e+17
490	-1	4.239043e+18	2.103286e+17	1.301273e+17
490	-2	4.060802e+18	2.095493e+17	1.329281e+17
490	-3	3.890055e+18	2.087729e+17	1.357892e+17
490	-4	3.726488e+18	2.079994e+17	1.387118e+17
490	-5	3.569798e+18	2.072288e+17	1.416973e+17
490	-10	2.879808e+18	2.034182e+17	1.576171e+17
490	-15	2.323182e+18	1.996777e+17	1.753253e+17
490	-20	1.874145e+18	1.960059e+17	1.950231e+17
492	0	4.499488e+18	2.153161e+17	1.267171e+17
492	-1	4.308283e+18	2.144459e+17	1.294439e+17
492	-2	4.125202e+18	2.135793e+17	1.322294e+17
492	-3	3.949902e+18	2.127161e+17	1.350748e+17
492	-4	3.782051e+18	2.118565e+17	1.379814e+17
492	-5	3.621332e+18	2.110003e+17	1.409506e+17
492	-10	2.914565e+18	2.06771e+17	1.567828e+17
492	-15	2.345735e+18	2.026265e+17	1.743934e+17
492	-20	1.887923e+18	1.985651e+17	1.939822e+17
494	0	4.559579e+18	2.195831e+17	1.255499e+17
494	-1	4.363186e+18	2.185614e+17	1.282432e+17
494	-2	4.175252e+18	2.175444e+17	1.309944e+17
494	-3	3.995413e+18	2.165321e+17	1.338045e+17
494	-4	3.82332e+18	2.155245e+17	1.36675e+17
494	-5	3.65864e+18	2.145217e+17	1.39607e+17
494	-10	2.93572e+18	2.095769e+17	1.55238e+17
494	-15	2.355644e+18	2.047461e+17	1.726192e+17
494	-20	1.890186e+18	2.000266e+17	1.919464e+17
496	0	4.586382e+18	2.228411e+17	1.228217e+17
496	-1	4.385502e+18	2.215957e+17	1.254393e+17
496	-2	4.193421e+18	2.203572e+17	1.281126e+17
496	-3	4.009752e+18	2.191256e+17	1.308429e+17
496	-4	3.834128e+18	2.17901e+17	1.336314e+17
496	-5	3.666197e+18	2.166831e+17	1.364793e+17
496	-10	2.930632e+18	2.106953e+17	1.516555e+17
496	-15	2.342647e+18	2.048729e+17	1.685193e+17
496	-20	1.872632e+18	1.992114e+17	1.872583e+17
498	0	4.572336e+18	2.240679e+17	1.185324e+17
498	-1	4.368092e+18	2.225236e+17	1.210316e+17
498	-2	4.172971e+18	2.2099e+17	1.235834e+17
498	-3	3.986567e+18	2.194669e+17	1.26189e+17
498	-4	3.808489e+18	2.179544e+17	1.288496e+17
498	-5	3.638365e+18	2.164522e+17	1.315662e+17
498	-10	2.895172e+18	2.090954e+17	1.460332e+17
498	-15	2.303788e+18	2.019887e+17	1.62091e+17
498	-20	1.833204e+18	1.951235e+17	1.799145e+17
500	0	4.524476e+18	2.247895e+17	1.126555e+17
500	-1	4.317574e+18	2.228567e+17	1.14994e+17
500	-2	4.120133e+18	2.209404e+17	1.173811e+17
500	-3	3.931722e+18	2.190407e+17	1.198177e+17
500	-4	3.751926e+18	2.171573e+17	1.223049e+17
500	-5	3.580352e+18	2.152901e+17	1.248437e+17
500	-10	2.833239e+18	2.06192e+17	1.383505e+17
500	-15	2.242027e+18	1.974785e+17	1.533186e+17
500	-20	1.774182e+18	1.891332e+17	1.69906e+17
502	0	4.517933e+18	2.279883e+17	1.082421e+17
502	-1	4.305435e+18	2.255341e+17	1.104424e+17
502	-2	4.102933e+18	2.231064e+17	1.126873e+17
502	-3	3.909954e+18	2.207048e+17	1.149778e+17
502	-4	3.726053e+18	2.18329e+17	1.17315e+17
502	-5	3.550801e+18	2.159789e+17	1.196996e+17
502	-10	2.790697e+18	2.04602e+17	1.323698e+17
502	-15	2.193306e+18	1.938245e+17	1.463812e+17
502	-20	1.723795e+18	1.836147e+17	1.618756e+17
504	0	4.549421e+18	2.332365e+17	1.043013e+17
504	-1	4.328287e+18	2.301096e+17	1.063654e+17
504	-2	4.117902e+18	2.270247e+17	1.084703e+17
504	-3	3.917743e+18	2.239812e+17	1.106169e+17
504	-4	3.727312e+18	2.209784e+17	1.12806e+17
504	-5	3.546139e+18	2.180159e+17	1.150385e+17
504	-10	2.76411e+18	2.037886e+17	1.26881e+17
504	-15	2.154541e+18	1.904897e+17	1.399426e+17
504	-20	1.679401e+18	1.780587e+17	1.543489e+17
506	0	4.59189e+18	2.395769e+17	9.982369e+16
506	-1	4.360112e+18	2.356133e+17	1.01736e+17
506	-2	4.140034e+18	2.317153e+17	1.036848e+17
506	-3	3.931064e+18	2.278818e+17	1.056711e+17
506	-4	3.732642e+18	2.241117e+17	1.076954e+17
506	-5	3.544235e+18	2.20404e+17	1.097584e+17
506	-10	2.735606e+18	2.027655e+17	1.206818e+17
506	-15	2.111468e+18	1.865385e+17	1.326924e+17
506	-20	1.62973e+18	1.716102e+17	1.458983e+17
508	0	4.624141e+18	2.454271e+17	9.480015e+16
508	-1	4.38094e+18	2.404843e+17	9.654875e+16
508	-2	4.150529e+18	2.356411e+17	9.83296e+16
508	-3	3.932237e+18	2.308955e+17	1.001433e+17
508	-4	3.725426e+18	2.262454e+17	1.019905e+17
508	-5	3.529491e+18	2.21689e+17	1.038717e+17
508	-10	2.693973e+18	2.002469e+17	1.138113e+17
508	-15	2.056242e+18	1.808787e+17	1.24702e+17
508	-20	1.569478e+18	1.633838e+17	1.366348e+17
510	0	4.628939e+18	2.5047e+17	8.877417e+16
510	-1	4.375087e+18	2.444423e+17	9.034426e+16
510	-2	4.135156e+18	2.385597e+17	9.194213e+16
510	-3	3.908383e+18	2.328187e+17	9.356825e+16
510	-4	3.694047e+18	2.272158e+17	9.522314e+16
510	-5	3.491464e+18	2.217478e+17	9.69073e+16
510	-10	2.633503e+18	1.963193e+17	1.057855e+17
510	-15	1.986369e+18	1.738067e+17	1.154772e+17
510	-20	1.498257e+18	1.538757e+17	1.260567e+17
512	0	4.593306e+18	2.533872e+17	8.216532e+16
512	-1	4.331318e+18	2.462948e+17	8.35554e+16
512	-2	4.084272e+18	2.394009e+17	8.496899e+16
512	-3	3.851317e+18	2.326999e+17	8.64065e+16
512	-4	3.63165e+18	2.261865e+17	8.786833e+16
512	-5	3.424511e+18	2.198555e+17	8.935489e+16
512	-10	2.553123e+18	1.907611e+17	9.717355e+16
512	-15	1.903465e+18	1.655169e+17	1.056764e+17
512	-20	1.419116e+18	1.436133e+17	1.149232e+17
514	0	4.507201e+18	2.531478e+17	7.711435e+16
514	-1	4.241511e+18	2.451808e+17	7.836217e+16
514	-2	3.991483e+18	2.374646e+17	7.963018e+16
514	-3	3.756193e+18	2.299912e+17	8.091871e+16
514	-4	3.534774e+18	2.22753e+17	8.222809e+16
514	-5	3.326406e+18	2.157426e+17	8.355866e+16
514	-10	2.454956e+18	1.838644e+17	9.054151e+16
514	-15	1.811808e+18	1.566965e+17	9.81079e+16
514	-20	1.337151e+18	1.33543e+17	1.063066e+17
516	0	4.423953e+18	2.534834e+17	7.310995e+16
516	-1	4.156792e+18	2.447927e+17	7.42439e+16
516	-2	3.905765e+18	2.364e+17	7.539543e+16
516	-3	3.669897e+18	2.28295e+17	7.656483e+16
516	-4	3.448273e+18	2.204678e+17	7.775236e+16
516	-5	3.240033e+18	2.129091e+17	7.895831e+16
516	-10	2.372949e+18	1.788293e+17	8.527451e+16
516	-15	1.737911e+18	1.502047e+17	9.209597e+16
516	-20	1.272818e+18	1.261618e+17	9.94631e+16
518	0	4.407903e+18	2.578409e+17	7.114698e+16
518	-1	4.137512e+18	2.484598e+17	7.220863e+16
518	-2	3.883708e+18	2.3942e+17	7.328612e+16
518	-3	3.645472e+18	2.307091e+17	7.437969e+16
518	-4	3.42185e+18	2.223151e+17	7.548958e+16
518	-5	3.211946e+18	2.142265e+17	7.661602e+16
518	-10	2.340477e+18	1.779895e+17	8.250547e+16
518	-15	1.705456e+18	1.478821e+17	8.884764e+16
518	-20	1.24273e+18	1.228675e+17	9.567732e+16
520	0	4.464188e+18	2.663507e+17	7.127695e+16
520	-1	4.187768e+18	2.562732e+17	7.230473e+16
520	-2	3.928464e+18	2.465769e+17	7.334733e+16
520	-3	3.685216e+18	2.372476e+17	7.440497e+16
520	-4	3.45703e+18	2.282712e+17	7.547786e+16
520	-5	3.242973e+18	2.196344e+17	7.656622e+16
520	-10	2.355832e+18	1.811119e+17	8.224799e+16
520	-15	1.711375e+18	1.49346e+17	8.835139e+16
520	-20	1.243215e+18	1.231516e+17	9.490771e+16
522	0	4.567947e+18	2.780489e+17	7.192772e+16
522	-1	4.283411e+18	2.672425e+17	7.293432e+16
522	-2	4.016598e+18	2.568561e+17	7.395501e+16
522	-3	3.766405e+18	2.468733e+17	7.498999e+16
522	-4	3.531797e+18	2.372785e+17	7.603945e+16
522	-5	3.311802e+18	2.280567e+17	7.710359e+16
522	-10	2.401087e+18	1.870528e+17	8.265193e+16
522	-15	1.740809e+18	1.534213e+17	8.859951e+16
522	-20	1.262102e+18	1.258367e+17	9.497509e+16
524	0	4.629726e+18	2.871022e+17	7.217955e+16
524	-1	4.339898e+18	2.756811e+17	7.316319e+16
524	-2	4.068214e+18	2.647143e+17	7.416024e+16
524	-3	3.813538e+18	2.541837e+17	7.517087e+16
524	-4	3.574805e+18	2.440721e+17	7.619528e+16
524	-5	3.351017e+18	2.343627e+17	7.723365e+16
524	-10	2.425482e+18	1.913112e+17	8.264164e+16
524	-15	1.755575e+18	1.561681e+17	8.842831e+16
524	-20	1.270693e+18	1.274806e+17	9.462017e+16
526	0	4.663775e+18	2.941558e+17	7.137603e+16
526	-1	4.370235e+18	2.821588e+17	7.232474e+16
526	-2	4.095171e+18	2.706512e+17	7.328606e+16
526	-3	3.837419e+18	2.596128e+17	7.426016e+16
526	-4	3.595891e+18	2.490247e+17	7.524721e+16
526	-5	3.369564e+18	2.388684e+17	7.624738e+16
526	-10	2.434501e+18	1.939725e+17	8.14512e+16
526	-15	1.75892e+18	1.575148e+17	8.701017e+16
526	-20	1.270815e+18	1.279095e+17	9.294854e+16
528	0	4.718217e+18	3.026167e+17	7.158674e+16
528	-1	4.41948e+18	2.899377e+17	7.251435e+16
528	-2	4.139658e+18	2.7779e+17	7.345398e+16
528	-3	3.877553e+18	2.661512e+17	7.440579e+16
528	-4	3.632044e+18	2.550001e+17	7.536993e+16
528	-5	3.402079e+18	2.443162e+17	7.634656e+16
528	-10	2.453075e+18	1.972475e+17	8.142285e+16
528	-15	1.768794e+18	1.592468e+17	8.683668e+16
528	-20	1.275392e+18	1.285672e+17	9.261046e+16
530	0	4.778221e+18	3.109377e+17	7.121125e+16
530	-1	4.473721e+18	2.97535e+17	7.210856e+16
530	-2	4.188626e+18	2.8471e+17	7.301717e+16
530	-3	3.921699e+18	2.724379e+17	7.393723e+16
530	-4	3.671783e+18	2.606947e+17	7.486889e+16
530	-5	3.437793e+18	2.494577e+17	7.581228e+16
530	-10	2.473394e+18	2.001338e+17	8.071059e+16
530	-15	1.779536e+18	1.605625e+17	8.592538e+16
530	-20	1.280325e+18	1.288154e+17	9.14771e+16
532	0	4.828094e+18	3.185997e+17	7.092116e+16
532	-1	4.518049e+18	3.044554e+17	7.17862e+16
532	-2	4.227913e+18	2.909391e+17	7.266179e+16
532	-3	3.95641e+18	2.780228e+17	7.354806e+16
532	-4	3.702341e+18	2.656799e+17	7.444515e+16
532	-5	3.464588e+18	2.538851e+17	7.535317e+16
532	-10	2.486151e+18	2.023154e+17	8.006216e+16
532	-15	1.784035e+18	1.612207e+17	8.506542e+16
532	-20	1.280204e+18	1.284732e+17	9.038134e+16
534	0	4.847664e+18	3.246375e+17	6.952606e+16
534	-1	4.533294e+18	3.098011e+17	7.034162e+16
534	-2	4.23931e+18	2.956428e+17	7.116674e+16
534	-3	3.964392e+18	2.821316e+17	7.200154e+16
534	-4	3.707302e+18	2.692378e+17	7.284613e+16
534	-5	3.466884e+18	2.569333e+17	7.370062e+16
534	-10	2.479397e+18	2.033491e+17	7.812584e+16
534	-15	1.77318e+18	1.6094e+17	8.281675e+16
534	-20	1.268118e+18	1.273755e+17	8.778933e+16
536	0	4.852381e+18	3.295335e+17	6.810359e+16
536	-1	4.533892e+18	3.140322e+17	6.886542e+16
536	-2	4.236308e+18	2.9926e+17	6.963576e+16
536	-3	3.958256e+18	2.851828e+17	7.041472e+16
536	-4	3.698454e+18	2.717677e+17	7.12024e+16
536	-5	3.455704e+18	2.589837e+17	7.199889e+16
536	-10	2.461037e+18	2.035379e+17	7.611699e+16
536	-15	1.752668e+18	1.599624e+17	8.047063e+16
536	-20	1.248192e+18	1.257161e+17	8.507328e+16
538	0	4.84495e+18	3.340205e+17	6.669385e+16
538	-1	4.522419e+18	3.178324e+17	6.7398e+16
538	-2	4.221358e+18	3.02429e+17	6.810959e+16
538	-3	3.94034e+18	2.87772e+17	6.882868e+16
538	-4	3.678029e+18	2.738254e+17	6.955537e+16
538	-5	3.43318e+18	2.605547e+17	7.028973e+16
538	-10	2.432785e+18	2.032473e+17	7.407948e+16
538	-15	1.723896e+18	1.585443e+17	7.807356e+16
538	-20	1.22157e+18	1.236734e+17	8.228299e+16
540	0	4.833845e+18	3.373736e+17	6.526244e+16
540	-1	4.506746e+18	3.204982e+17	6.590494e+16
540	-2	4.201781e+18	3.044668e+17	6.655378e+16
540	-3	3.917453e+18	2.892374e+17	6.7209e+16
540	-4	3.652365e+18	2.747697e+17	6.787067e+16
540	-5	3.405215e+18	2.610257e+17	6.853885e+16
540	-10	2.398812e+18	2.019554e+17	7.197975e+16
540	-15	1.68985e+18	1.562527e+17	7.559339e+16
540	-20	1.190419e+18	1.208926e+17	7.938846e+16
542	0	4.849838e+18	3.42733e+17	6.377717e+16
542	-1	4.515675e+18	3.249885e+17	6.435463e+16
542	-2	4.204537e+18	3.081626e+17	6.493732e+16
542	-3	3.914837e+18	2.92208e+17	6.552528e+16
542	-4	3.645098e+18	2.770793e+17	6.611857e+16
542	-5	3.393944e+18	2.62734e+17	6.671723e+16
542	-10	2.375102e+18	2.014079e+17	6.979283e+16
542	-15	1.66211e+18	1.543963e+17	7.301021e+16
542	-20	1.163154e+18	1.183579e+17	7.637591e+16
544	0	4.891184e+18	3.498073e+17	6.228683e+16
544	-1	4.547511e+18	3.309924e+17	6.27973e+16
544	-2	4.227986e+18	3.131895e+17	6.331195e+16
544	-3	3.930912e+18	2.963442e+17	6.383083e+16
544	-4	3.654711e+18	2.804049e+17	6.435395e+16
544	-5	3.397917e+18	2.653229e+17	6.488136e+16
544	-10	2.360541e+18	2.01243e+17	6.758398e+16
544	-15	1.639873e+18	1.526394e+17	7.039917e+16
544	-20	1.139224e+18	1.157744e+17	7.333162e+16
546	0	4.920792e+18	3.565064e+17	6.081251e+16
546	-1	4.567717e+18	3.365184e+17	6.125538e+16
546	-2	4.239975e+18	3.176511e+17	6.170147e+16
546	-3	3.93575e+18	2.998416e+17	6.215082e+16
546	-4	3.653353e+18	2.830306e+17	6.260343e+16
546	-5	3.391218e+18	2.671621e+17	6.305934e+16
546	-10	2.337095e+18	2.002084e+17	6.538919e+16
546	-15	1.610635e+18	1.500341e+17	6.780512e+16
546	-20	1.109987e+18	1.124339e+17	7.03103e+16
548	0	4.952583e+18	3.62425e+17	5.928557e+16
548	-1	4.589476e+18	3.412347e+17	5.966125e+16
548	-2	4.25299e+18	3.212833e+17	6.00393e+16
548	-3	3.941175e+18	3.024984e+17	6.041976e+16
548	-4	3.652221e+18	2.848119e+17	6.080262e+16
548	-5	3.384453e+18	2.681595e+17	6.118791e+16
548	-10	2.312838e+18	1.984121e+17	6.315129e+16
548	-15	1.580527e+18	1.468057e+17	6.517766e+16
548	-20	1.080087e+18	1.08622e+17	6.726906e+16
550	0	4.981217e+18	3.676279e+17	5.781018e+16
550	-1	4.608204e+18	3.452871e+17	5.812123e+16
550	-2	4.263124e+18	3.243041e+17	5.843394e+16
550	-3	3.943885e+18	3.045961e+17	5.874834e+16
550	-4	3.648551e+18	2.860858e+17	5.906443e+16
550	-5	3.375334e+18	2.687004e+17	5.938222e+16
550	-10	2.287167e+18	1.96394e+17	6.099699e+16
550	-15	1.549813e+18	1.43545e+17	6.265568e+16
550	-20	1.050172e+18	1.049175e+17	6.435948e+16
552	0	5.005238e+18	3.723649e+17	5.633357e+16
552	-1	4.623032e+18	3.489835e+17	5.658317e+16
552	-2	4.270012e+18	3.270703e+17	5.683387e+16
552	-3	3.943949e+18	3.06533e+17	5.708568e+16
552	-4	3.642785e+18	2.872854e+17	5.733861e+16
552	-5	3.364617e+18	2.692463e+17	5.759266e+16
552	-10	2.261761e+18	1.946842e+17	5.887989e+16
552	-15	1.520399e+18	1.407705e+17	6.019588e+16
552	-20	1.022042e+18	1.017871e+17	6.15413e+16
554	0	5.010068e+18	3.758257e+17	5.532833e+16
554	-1	4.620913e+18	3.51607e+17	5.552188e+16
554	-2	4.261986e+18	3.289489e+17	5.571611e+16
554	-3	3.930938e+18	3.077509e+17	5.591102e+16
554	-4	3.625604e+18	2.87919e+17	5.610662e+16
554	-5	3.343987e+18	2.693651e+17	5.630289e+16
554	-10	2.231956e+18	1.930617e+17	5.729462e+16
554	-15	1.489727e+18	1.383729e+17	5.830382e+16
554	-20	9.943231e+17	9.917581e+16	5.933079e+16
556	0	4.976618e+18	3.75797e+17	5.373387e+16
556	-1	4.584364e+18	3.510968e+17	5.387253e+16
556	-2	4.223027e+18	3.2802e+17	5.401154e+16
556	-3	3.890171e+18	3.064601e+17	5.415091e+16
556	-4	3.58355e+18	2.863172e+17	5.429064e+16
556	-5	3.301096e+18	2.674982e+17	5.443074e+16
556	-10	2.189687e+18	1.904095e+17	5.513664e+16
556	-15	1.452466e+18	1.355365e+17	5.585169e+16
556	-20	9.634514e+17	9.647699e+16	5.657602e+16
558	0	4.949773e+18	3.755e+17	5.251311e+16
558	-1	4.55433e+18	3.504255e+17	5.260013e+16
558	-2	4.19048e+18	3.270253e+17	5.268729e+16
558	-3	3.855698e+18	3.051877e+17	5.27746e+16
558	-4	3.547662e+18	2.848083e+17	5.286205e+16
558	-5	3.264236e+18	2.657898e+17	5.294965e+16
558	-10	2.152672e+18	1.881338e+17	5.338982e+16
558	-15	1.419626e+18	1.331665e+17	5.383365e+16
558	-20	9.362036e+17	9.425915e+16	5.428117e+16
560	0	4.953331e+18	3.766358e+17	5.153062e+16
560	-1	4.552259e+18	3.511165e+17	5.156633e+16
560	-2	4.183662e+18	3.273263e+17	5.160206e+16
560	-3	3.84491e+18	3.05148e+17	5.163782e+16
560	-4	3.533588e+18	2.844724e+17	5.16736e+16
560	-5	3.247472e+18	2.651978e+17	5.17094e+16
560	-10	2.129088e+18	1.867317e+17	5.188881e+16
560	-15	1.39586e+18	1.31482e+17	5.206884e+16
560	-20	9.15145e+17	9.257949e+16	5.224949e+16
562	0	4.965268e+18	3.783334e+17	5.065432e+16
562	-1	4.557562e+18	3.523134e+17	5.063597e+16
562	-2	4.183333e+18	3.280829e+17	5.061763e+16
562	-3	3.839833e+18	3.055189e+17	5.059929e+16
562	-4	3.524538e+18	2.845067e+17	5.058096e+16
562	-5	3.235132e+18	2.649397e+17	5.056263e+16
562	-10	2.107858e+18	1.855322e+17	5.047111e+16
562	-15	1.373379e+18	1.299246e+17	5.037975e+16
562	-20	8.948285e+17	9.098375e+16	5.028855e+16
564	0	4.980047e+18	3.796783e+17	4.974303e+16
564	-1	4.564807e+18	3.530948e+17	4.966475e+16
564	-2	4.18419e+18	3.283725e+17	4.95866e+16
564	-3	3.835309e+18	3.053812e+17	4.950856e+16
564	-4	3.515518e+18	2.839997e+17	4.943066e+16
564	-5	3.222392e+18	2.641152e+17	4.935287e+16
564	-10	2.085082e+18	1.837261e+17	4.896577e+16
564	-15	1.349174e+18	1.278052e+17	4.858171e+16
564	-20	8.729974e+17	8.890498e+16	4.820066e+16
566	0	4.984449e+18	3.797401e+17	4.851914e+16
566	-1	4.561534e+18	3.525306e+17	4.837265e+16
566	-2	4.174501e+18	3.272707e+17	4.822659e+16
566	-3	3.820308e+18	3.038208e+17	4.808097e+16
566	-4	3.496166e+18	2.820512e+17	4.79358e+16
566	-5	3.199527e+18	2.618413e+17	4.779106e+16
566	-10	2.053782e+18	1.805469e+17	4.70739e+16
566	-15	1.318327e+18	1.244921e+17	4.63675e+16
566	-20	8.462363e+17	8.584076e+16	4.56717e+16
568	0	4.97582e+18	3.801295e+17	4.709671e+16
568	-1	4.544825e+18	3.520638e+17	4.687113e+16
568	-2	4.151161e+18	3.260702e+17	4.664662e+16
568	-3	3.791597e+18	3.019958e+17	4.642319e+16
568	-4	3.463176e+18	2.796988e+17	4.620083e+16
568	-5	3.163203e+18	2.590481e+17	4.597953e+16
568	-10	2.010896e+18	1.765344e+17	4.488885e+16
568	-15	1.278357e+18	1.203035e+17	4.382405e+16
568	-20	8.126705e+17	8.198361e+16	4.27845e+16
570	0	4.987116e+18	3.825972e+17	4.580716e+16
570	-1	4.544338e+18	3.532524e+17	4.548713e+16
570	-2	4.140872e+18	3.261583e+17	4.516935e+16
570	-3	3.773228e+18	3.011423e+17	4.485378e+16
570	-4	3.438224e+18	2.78045e+17	4.454042e+16
570	-5	3.132964e+18	2.567193e+17	4.422925e+16
570	-10	1.968164e+18	1.722563e+17	4.27057e+16
570	-15	1.236423e+18	1.155824e+17	4.123463e+16
570	-20	7.767352e+17	7.755478e+16	3.981423e+16
572	0	5.007129e+18	3.860147e+17	4.442371e+16
572	-1	4.549369e+18	3.550116e+17	4.399195e+16
572	-2	4.133459e+18	3.264986e+17	4.356439e+16
572	-3	3.755571e+18	3.002756e+17	4.314098e+16
572	-4	3.412231e+18	2.761587e+17	4.272169e+16
572	-5	3.100279e+18	2.539788e+17	4.230647e+16
572	-10	1.91961e+18	1.671057e+17	4.029014e+16
572	-15	1.188571e+18	1.099474e+17	3.83699e+16
572	-20	7.359309e+17	7.234001e+16	3.654118e+16
574	0	5.027873e+18	3.894996e+17	4.297926e+16
574	-1	4.552042e+18	3.564746e+17	4.241605e+16
574	-2	4.121243e+18	3.262497e+17	4.186022e+16
574	-3	3.731215e+18	2.985875e+17	4.131167e+16
574	-4	3.378098e+18	2.732708e+17	4.077031e+16
574	-5	3.0584e+18	2.501006e+17	4.023604e+16
574	-10	1.860391e+18	1.605915e+17	3.766792e+16
574	-15	1.131655e+18	1.03117e+17	3.526371e+16
574	-20	6.883733e+17	6.621222e+16	3.301295e+16
576	0	5.039979e+18	3.926495e+17	4.12575e+16
576	-1	4.543249e+18	3.572514e+17	4.054551e+16
576	-2	4.095476e+18	3.250445e+17	3.984581e+16
576	-3	3.691834e+18	2.957411e+17	3.915819e+16
576	-4	3.327975e+18	2.690795e+17	3.848243e+16
576	-5	2.999977e+18	2.448215e+17	3.781833e+16
576	-10	1.785694e+18	1.52649e+17	3.466585e+16
576	-15	1.06291e+18	9.51784e+16	3.177615e+16
576	-20	6.326821e+17	5.934483e+16	2.912734e+16
578	0	5.049561e+18	3.956175e+17	3.915026e+16
578	-1	4.528122e+18	3.574685e+17	3.827774e+16
578	-2	4.060528e+18	3.229982e+17	3.742466e+16
578	-3	3.641221e+18	2.918518e+17	3.659059e+16
578	-4	3.265213e+18	2.637088e+17	3.577512e+16
578	-5	2.928033e+18	2.382797e+17	3.497781e+16
578	-10	1.697846e+18	1.435154e+17	3.125004e+16
578	-15	9.84511e+17	8.643903e+16	2.791956e+16
578	-20	5.708775e+17	5.206206e+16	2.494402e+16
580	0	5.089963e+18	3.98473e+17	3.731264e+16
580	-1	4.536299e+18	3.572276e+17	3.625713e+16
580	-2	4.042861e+18	3.202514e+17	3.523149e+16
580	-3	3.603097e+18	2.871026e+17	3.423486e+16
580	-4	3.211168e+18	2.573849e+17	3.326642e+16
580	-5	2.861872e+18	2.307433e+17	3.232537e+16
580	-10	1.60911e+18	1.336163e+17	2.800471e+16
580	-15	9.047349e+17	7.737304e+16	2.426156e+16
580	-20	5.086943e+17	4.480432e+16	2.101872e+16
582	0	5.126754e+18	4.006847e+17	3.551792e+16
582	-1	4.536671e+18	3.560964e+17	3.426259e+16
582	-2	4.014505e+18	3.1647e+17	3.305164e+16
582	-3	3.55244e+18	2.812532e+17	3.188348e+16
582	-4	3.143558e+18	2.499553e+17	3.075661e+16
582	-5	2.781738e+18	2.221402e+17	2.966957e+16
582	-10	1.50935e+18	1.231549e+17	2.47842e+16
582	-15	8.189619e+17	6.827727e+16	2.070326e+16
582	-20	4.443625e+17	3.785303e+16	1.729428e+16
584	0	5.14383e+18	3.996474e+17	3.35016e+16
584	-1	4.515055e+18	3.51816e+17	3.20438e+16
584	-2	3.963141e+18	3.097093e+17	3.064944e+16
584	-3	3.478692e+18	2.726421e+17	2.931575e+16
584	-4	3.053461e+18	2.400112e+17	2.804009e+16
584	-5	2.68021e+18	2.112857e+17	2.681994e+16
584	-10	1.396532e+18	1.117025e+17	2.147089e+16
584	-15	7.276677e+17	5.905492e+16	1.718867e+16
584	-20	3.791537e+17	3.122116e+16	1.376051e+16
586	0	5.098265e+18	3.928611e+17	3.125031e+16
586	-1	4.434297e+18	3.422848e+17	2.95992e+16
586	-2	3.856801e+18	2.982196e+17	2.803533e+16
586	-3	3.354514e+18	2.598273e+17	2.655408e+16
586	-4	2.917642e+18	2.263776e+17	2.515109e+16
586	-5	2.537665e+18	1.972341e+17	2.382223e+16
586	-10	1.263125e+18	9.902051e+16	1.815978e+16
586	-15	6.287212e+17	4.97128e+16	1.384327e+16
586	-20	3.129464e+17	2.495809e+16	1.055278e+16
588	0	5.019682e+18	3.817112e+17	2.865826e+16
588	-1	4.321152e+18	3.288428e+17	2.684426e+16
588	-2	3.719829e+18	2.832969e+17	2.514509e+16
588	-3	3.202185e+18	2.440593e+17	2.355346e+16
588	-4	2.756575e+18	2.102562e+17	2.206259e+16
588	-5	2.372975e+18	1.81135e+17	2.066608e+16
588	-10	1.121786e+18	8.59547e+16	1.490276e+16
588	-15	5.303067e+17	4.078843e+16	1.07467e+16
588	-20	2.506941e+17	1.93555e+16	7.749673e+15
590	0	5.003844e+18	3.749883e+17	2.681916e+16
590	-1	4.257861e+18	3.190946e+17	2.481205e+16
590	-2	3.623091e+18	2.71532e+17	2.295515e+16
590	-3	3.082954e+18	2.310589e+17	2.123722e+16
590	-4	2.623341e+18	1.966185e+17	1.964785e+16
590	-5	2.232248e+18	1.673116e+17	1.817743e+16
590	-10	9.95821e+17	7.465076e+16	1.232026e+16
590	-15	4.442424e+17	3.330754e+16	8.350396e+15
590	-20	1.981795e+17	1.486109e+16	5.659712e+15
592	0	5.023887e+18	3.701811e+17	2.529972e+16
592	-1	4.218737e+18	3.107282e+17	2.309014e+16
592	-2	3.542624e+18	2.608238e+17	2.107355e+16
592	-3	2.974868e+18	2.189342e+17	1.923307e+16
592	-4	2.498103e+18	1.837723e+17	1.755333e+16
592	-5	2.097747e+18	1.542576e+17	1.60203e+16
592	-10	8.759236e+17	6.428043e+16	1.014438e+16
592	-15	3.657459e+17	2.678619e+16	6.423628e+15
592	-20	1.527188e+17	1.116203e+16	4.067573e+15
594	0	5.074202e+18	3.659685e+17	2.383611e+16
594	-1	4.196522e+18	3.025002e+17	2.143844e+16
594	-2	3.470654e+18	2.500389e+17	1.928195e+16
594	-3	2.870339e+18	2.066758e+17	1.734238e+16
594	-4	2.373859e+18	1.708329e+17	1.559792e+16
594	-5	1.963255e+18	1.412061e+17	1.402892e+16
594	-10	7.596014e+17	5.448326e+16	8.256832e+15
594	-15	2.938967e+17	2.102194e+16	4.859622e+15
594	-20	1.137113e+17	8.11115e+15	2.860168e+15
596	0	5.108606e+18	3.59081e+17	2.238975e+16
596	-1	4.151989e+18	2.917404e+17	1.983031e+16
596	-2	3.374504e+18	2.370286e+17	1.756345e+16
596	-3	2.742608e+18	1.925772e+17	1.555571e+16
596	-4	2.229038e+18	1.564621e+17	1.377749e+16
596	-5	1.811637e+18	1.271198e+17	1.220254e+16
596	-10	6.424512e+17	4.500224e+16	6.650456e+15
596	-15	2.27829e+17	1.593144e+16	3.624537e+15
596	-20	8.079378e+16	5.639957e+15	1.975393e+15
598	0	5.121431e+18	3.46877e+17	2.070366e+16
598	-1	4.083363e+18	2.766422e+17	1.805103e+16
598	-2	3.255702e+18	2.206284e+17	1.573827e+16
598	-3	2.5958e+18	1.759561e+17	1.372183e+16
598	-4	2.069655e+18	1.403289e+17	1.196374e+16
598	-5	1.650155e+18	1.119155e+17	1.04309e+16
598	-10	5.316894e+17	3.610812e+16	5.255288e+15
598	-15	1.713134e+17	1.164983e+16	2.647715e+15
598	-20	5.519818e+16	3.758669e+15	1.33397e+15
600	0	5.135792e+18	3.363155e+17	1.948687e+16
600	-1	4.01528e+18	2.632752e+17	1.672817e+16
600	-2	3.139238e+18	2.060976e+17	1.436001e+16
600	-3	2.454328e+18	1.613378e+17	1.23271e+16
600	-4	1.91885e+18	1.262988e+17	1.058199e+16
600	-5	1.500201e+18	9.88695e+16	9.083927e+15
600	-10	4.382193e+17	2.90655e+16	4.234529e+15
600	-15	1.280069e+17	8.544632e+15	1.973952e+15
600	-20	3.739172e+16	2.511938e+15	9.201702e+14
602	0	5.160099e+18	3.273742e+17	1.849847e+16
602	-1	3.961081e+18	2.519602e+17	1.564615e+16
602	-2	3.040671e+18	1.939186e+17	1.323363e+16
602	-3	2.334131e+18	1.492475e+17	1.11931e+16
602	-4	1.791764e+18	1.148668e+17	9.467213e+15
602	-5	1.375424e+18	8.840604e+16	8.007441e+15
602	-10	3.666191e+17	2.387368e+16	3.466185e+15
602	-15	9.772231e+16	6.446988e+15	1.500409e+15
602	-20	2.604787e+16	1.740982e+15	6.494829e+14
604	0	5.185962e+18	3.209195e+17	1.78153e+16
604	-1	3.919972e+18	2.435856e+17	1.48647e+16
604	-2	2.963034e+18	1.848874e+17	1.240279e+16
604	-3	2.239702e+18	1.403339e+17	1.034862e+16
604	-4	1.692949e+18	1.065168e+17	8.634663e+15
604	-5	1.279668e+18	8.084885e+16	7.204576e+15
604	-10	3.157662e+17	2.036815e+16	2.913557e+15
604	-15	7.791728e+16	5.131321e+15	1.178253e+15
604	-20	1.922657e+16	1.292727e+15	4.764901e+14
606	0	5.203884e+18	3.159064e+17	1.744832e+16
606	-1	3.887633e+18	2.373855e+17	1.438435e+16
606	-2	2.904309e+18	1.783816e+17	1.185842e+16
606	-3	2.169703e+18	1.340435e+17	9.776055e+15
606	-4	1.620906e+18	1.00726e+17	8.059355e+15
606	-5	1.21092e+18	7.568979e+16	6.644113e+15
606	-10	2.817756e+17	1.813494e+16	2.529999e+15
606	-15	6.556789e+16	4.345053e+15	9.633938e+14
606	-20	1.525735e+16	1.041056e+15	3.668489e+14
608	0	5.174686e+18	3.099901e+17	1.70648e+16
608	-1	3.834695e+18	2.314432e+17	1.392424e+16
608	-2	2.841696e+18	1.727989e+17	1.136166e+16
608	-3	2.105835e+18	1.290142e+17	9.270694e+15
608	-4	1.560527e+18	9.632393e+16	7.564541e+15
608	-5	1.156426e+18	7.191688e+16	6.172384e+15
608	-10	2.584353e+17	1.668452e+16	2.232568e+15
608	-15	5.77545e+16	3.870765e+15	8.075257e+14
608	-20	1.290684e+16	8.980072e+14	2.920842e+14
610	0	5.15398e+18	3.048053e+17	1.674889e+16
610	-1	3.799656e+18	2.267153e+17	1.355043e+16
610	-2	2.801211e+18	1.686316e+17	1.096277e+16
610	-3	2.06513e+18	1.254288e+17	8.869255e+15
610	-4	1.522471e+18	9.329442e+16	7.175533e+15
610	-5	1.122407e+18	6.939273e+16	5.805253e+15
610	-10	2.444321e+17	1.579812e+16	2.012131e+15
610	-15	5.323118e+16	3.59664e+15	6.974148e+14
610	-20	1.159241e+16	8.188201e+14	2.417275e+14
612	0	5.132597e+18	2.997362e+17	1.650094e+16
612	-1	3.771325e+18	2.224299e+17	1.325775e+16
612	-2	2.771091e+18	1.65062e+17	1.065199e+16
612	-3	2.036139e+18	1.224901e+17	8.558379e+15
612	-4	1.496113e+18	9.089816e+16	6.876262e+15
612	-5	1.099312e+18	6.745421e+16	5.524759e+15
612	-10	2.354535e+17	1.518025e+16	1.849771e+15
612	-15	5.043001e+16	3.416242e+15	6.193304e+14
612	-20	1.080122e+16	7.688089e+14	2.073609e+14
614	0	5.114364e+18	2.944634e+17	1.630397e+16
614	-1	3.749063e+18	2.181212e+17	1.302645e+16
614	-2	2.748234e+18	1.615714e+17	1.04078e+16
614	-3	2.014581e+18	1.196826e+17	8.315561e+15
614	-4	1.47678e+18	8.865381e+16	6.643918e+15
614	-5	1.082547e+18	6.566954e+16	5.308319e+15
614	-10	2.291407e+17	1.464524e+16	1.728306e+15
614	-15	4.850177e+16	3.266099e+15	5.627094e+14
614	-20	1.026627e+16	7.283866e+14	1.832094e+14
616	0	5.103062e+18	2.907161e+17	1.61509e+16
616	-1	3.733678e+18	2.149551e+17	1.284521e+16
616	-2	2.731763e+18	1.589374e+17	1.021611e+16
616	-3	1.998706e+18	1.175181e+17	8.125123e+15
616	-4	1.462363e+18	8.689269e+16	6.46211e+15
616	-5	1.069944e+18	6.424832e+16	5.139475e+15
616	-10	2.243321e+17	1.419889e+16	1.635464e+15
616	-15	4.703506e+16	3.137957e+15	5.204309e+14
616	-20	9.861704e+15	6.934891e+14	1.656095e+14
618	0	5.123894e+18	2.884332e+17	1.594793e+16
618	-1	3.742127e+18	2.128504e+17	1.263468e+16
618	-2	2.732983e+18	1.570738e+17	1.000978e+16
618	-3	1.995977e+18	1.159132e+17	7.930205e+15
618	-4	1.457719e+18	8.553861e+16	6.282674e+15
618	-5	1.064614e+18	6.312355e+16	4.977423e+15
618	-10	2.211997e+17	1.381458e+16	1.553477e+15
618	-15	4.595964e+16	3.023318e+15	4.848477e+14
618	-20	9.54924e+15	6.616527e+14	1.513233e+14
620	0	5.136527e+18	2.864722e+17	1.585271e+16
620	-1	3.743381e+18	2.109642e+17	1.251586e+16
620	-2	2.728089e+18	1.553586e+17	9.881395e+15
620	-3	1.988167e+18	1.144094e+17	7.801455e+15
620	-4	1.44893e+18	8.425351e+16	6.159323e+15
620	-5	1.055946e+18	6.204608e+16	4.862845e+15
620	-10	2.170771e+17	1.343836e+16	1.491686e+15
620	-15	4.462582e+16	2.910571e+15	4.57577e+14
620	-20	9.173993e+15	6.303911e+14	1.403625e+14
622	0	5.127906e+18	2.836314e+17	1.565295e+16
622	-1	3.72763e+18	2.084126e+17	1.231792e+16
622	-2	2.709728e+18	1.531417e+17	9.693451e+15
622	-3	1.969783e+18	1.125287e+17	7.628156e+15
622	-4	1.431895e+18	8.268614e+16	6.002894e+15
622	-5	1.040888e+18	6.075784e+16	4.723912e+15
622	-10	2.112848e+17	1.301518e+16	1.425632e+15
622	-15	4.288766e+16	2.788035e+15	4.302424e+14
622	-20	8.705554e+15	5.972364e+14	1.298431e+14
624	0	5.103321e+18	2.801331e+17	1.538848e+16
624	-1	3.699244e+18	2.05333e+17	1.207058e+16
624	-2	2.68147e+18	1.505058e+17	9.468052e+15
624	-3	1.943717e+18	1.103183e+17	7.426653e+15
624	-4	1.408942e+18	8.08615e+16	5.825398e+15
624	-5	1.021299e+18	5.927016e+16	4.569389e+15
624	-10	2.04387e+17	1.25403e+16	1.356815e+15
624	-15	4.090283e+16	2.653258e+15	4.028868e+14
624	-20	8.185657e+15	5.613726e+14	1.196315e+14
626	0	5.074536e+18	2.767355e+17	1.512905e+16
626	-1	3.666884e+18	2.022752e+17	1.182707e+16
626	-2	2.649708e+18	1.478496e+17	9.245759e+15
626	-3	1.914692e+18	1.080682e+17	7.227831e+15
626	-4	1.383566e+18	7.899063e+16	5.650325e+15
626	-5	9.997715e+17	5.773687e+16	4.417117e+15
626	-10	1.969723e+17	1.204596e+16	1.289633e+15
626	-15	3.880697e+16	2.513216e+15	3.765247e+14
626	-20	7.645646e+15	5.243462e+14	1.099311e+14
628	0	5.054821e+18	2.737633e+17	1.492105e+16
628	-1	3.64099e+18	1.995037e+17	1.162236e+16
628	-2	2.622607e+18	1.453874e+17	9.052928e+15
628	-3	1.889065e+18	1.059504e+17	7.05154e+15
628	-4	1.360695e+18	7.721086e+16	5.492611e+15
628	-5	9.801092e+17	5.626705e+16	4.278324e+15
628	-10	1.900392e+17	1.156467e+16	1.226727e+15
628	-15	3.684782e+16	2.376906e+15	3.517406e+14
628	-20	7.144643e+15	4.885296e+14	1.008549e+14
630	0	5.056322e+18	2.730921e+17	1.476345e+16
630	-1	3.630982e+18	1.984077e+17	1.145489e+16
630	-2	2.607435e+18	1.441478e+17	8.887792e+15
630	-3	1.872418e+18	1.047267e+17	6.895996e+15
630	-4	1.344597e+18	7.608638e+16	5.35057e+15
630	-5	9.65565e+17	5.527852e+16	4.151482e+15
630	-10	1.843861e+17	1.118932e+16	1.167397e+15
630	-15	3.521073e+16	2.26491e+15	3.28272e+14
630	-20	6.723909e+15	4.584566e+14	9.231009e+13
632	0	5.080343e+18	2.741672e+17	1.472379e+16
632	-1	3.637553e+18	1.985554e+17	1.137671e+16
632	-2	2.604508e+18	1.437964e+17	8.790503e+15
632	-3	1.864842e+18	1.041392e+17	6.792204e+15
632	-4	1.335237e+18	7.541898e+16	5.248168e+15
632	-5	9.560366e+17	5.46194e+16	4.05513e+15
632	-10	1.799103e+17	1.088124e+16	1.116837e+15
632	-15	3.385615e+16	2.167754e+15	3.07592e+14
632	-20	6.371167e+15	4.318584e+14	8.471496e+13
634	0	5.113476e+18	2.757329e+17	1.464632e+16
634	-1	3.649726e+18	1.990335e+17	1.126708e+16
634	-2	2.604979e+18	1.436692e+17	8.667505e+15
634	-3	1.859295e+18	1.037053e+17	6.667713e+15
634	-4	1.327066e+18	7.485808e+16	5.129319e+15
634	-5	9.471885e+17	5.403513e+16	3.945868e+15
634	-10	1.754513e+17	1.058922e+16	1.063057e+15
634	-15	3.249951e+16	2.07516e+15	2.863984e+14
634	-20	6.020008e+15	4.066672e+14	7.715865e+13
636	0	5.146506e+18	2.774139e+17	1.460409e+16
636	-1	3.659405e+18	1.995861e+17	1.118198e+16
636	-2	2.602007e+18	1.435927e+17	8.561761e+15
636	-3	1.850148e+18	1.033081e+17	6.555524e+15
636	-4	1.315541e+18	7.432528e+16	5.019399e+15
636	-5	9.35411e+17	5.34735e+16	3.843227e+15
636	-10	1.70017e+17	1.03074e+16	1.011387e+15
636	-15	3.09017e+16	1.986824e+15	2.661578e+14
636	-20	5.616584e+15	3.829745e+14	7.004235e+13
638	0	5.175615e+18	2.784654e+17	1.459543e+16
638	-1	3.664211e+18	1.996874e+17	1.111897e+16
638	-2	2.594174e+18	1.431957e+17	8.470568e+15
638	-3	1.836613e+18	1.026856e+17	6.452982e+15
638	-4	1.300278e+18	7.363578e+16	4.91596e+15
638	-5	9.20566e+17	5.280418e+16	3.745038e+15
638	-10	1.637374e+17	1.001303e+16	9.609388e+14
638	-15	2.912332e+16	1.898727e+15	2.465671e+14
638	-20	5.18005e+15	3.600475e+14	6.326663e+13
640	0	5.182308e+18	2.78529e+17	1.443987e+16
640	-1	3.652205e+18	1.990898e+17	1.094057e+16
640	-2	2.573873e+18	1.423074e+17	8.289284e+15
640	-3	1.813924e+18	1.017199e+17	6.280495e+15
640	-4	1.278354e+18	7.27084e+16	4.758508e+15
640	-5	9.009134e+17	5.197124e+16	3.605352e+15
640	-10	1.566184e+17	9.69741e+15	9.001857e+14
640	-15	2.722718e+16	1.809458e+15	2.247587e+14
640	-20	4.733282e+15	3.376301e+14	5.611784e+13
642	0	5.18494e+18	2.782477e+17	1.429884e+16
642	-1	3.63735e+18	1.98251e+17	1.076963e+16
642	-2	2.551682e+18	1.412535e+17	8.111495e+15
642	-3	1.790061e+18	1.006429e+17	6.109434e+15
642	-4	1.255767e+18	7.17079e+16	4.601517e+15
642	-5	8.809486e+17	5.109175e+16	3.465781e+15
642	-10	1.496778e+17	9.381451e+15	8.400426e+14
642	-15	2.543105e+16	1.722619e+15	2.036112e+14
642	-20	4.320869e+15	3.163067e+14	4.935166e+13
644	0	5.177652e+18	2.764859e+17	1.414729e+16
644	-1	3.615415e+18	1.963431e+17	1.058582e+16
644	-2	2.524547e+18	1.394306e+17	7.920925e+15
644	-3	1.762823e+18	9.901495e+16	5.926894e+15
644	-4	1.230932e+18	7.031425e+16	4.434844e+15
644	-5	8.595267e+17	4.99328e+16	3.318407e+15
644	-10	1.426875e+17	9.017763e+15	7.783696e+14
644	-15	2.368713e+16	1.62859e+15	1.825753e+14
644	-20	3.932231e+15	2.9412e+14	4.282509e+13
646	0	5.149164e+18	2.733267e+17	1.386064e+16
646	-1	3.578249e+18	1.934339e+17	1.029552e+16
646	-2	2.486591e+18	1.368936e+17	7.647395e+15
646	-3	1.727978e+18	9.687991e+16	5.680396e+15
646	-4	1.200804e+18	6.856213e+16	4.219332e+15
646	-5	8.344608e+17	4.852157e+16	3.134071e+15
646	-10	1.352307e+17	8.613658e+15	7.086538e+14
646	-15	2.191514e+16	1.529116e+15	1.602358e+14
646	-20	3.551514e+15	2.714521e+14	3.623138e+13
648	0	5.136392e+18	2.69482e+17	1.363644e+16
648	-1	3.548526e+18	1.900171e+17	1.004614e+16
648	-2	2.451533e+18	1.339849e+17	7.401128e+15
648	-3	1.693665e+18	9.447541e+16	5.452509e+15
648	-4	1.170085e+18	6.66165e+16	4.016936e+15
648	-5	8.083645e+17	4.697263e+16	2.95933e+15
648	-10	1.272203e+17	8.187662e+15	6.422229e+14
648	-15	2.002191e+16	1.427168e+15	1.393729e+14
648	-20	3.151045e+15	2.487655e+14	3.024618e+13
650	0	5.132097e+18	2.650715e+17	1.341639e+16
650	-1	3.517095e+18	1.861287e+17	9.794586e+15
650	-2	2.410312e+18	1.306964e+17	7.150498e+15
650	-3	1.651819e+18	9.177281e+16	5.220193e+15
650	-4	1.132014e+18	6.444131e+16	3.810981e+15
650	-5	7.757844e+17	4.52496e+16	2.782192e+15
650	-10	1.172701e+17	7.724429e+15	5.769501e+14
650	-15	1.772693e+16	1.318615e+15	1.196436e+14
650	-20	2.67966e+15	2.250971e+14	2.48108e+13
652	0	5.106737e+18	2.57296e+17	1.319132e+16
652	-1	3.462606e+18	1.797527e+17	9.535255e+15
652	-2	2.347808e+18	1.255792e+17	6.892496e+15
652	-3	1.591923e+18	8.77324e+16	4.982195e+15
652	-4	1.079398e+18	6.12918e+16	3.601346e+15
652	-5	7.318821e+17	4.281981e+16	2.603209e+15
652	-10	1.048911e+17	7.126174e+15	5.137243e+14
652	-15	1.503268e+16	1.185955e+15	1.013797e+14
652	-20	2.154439e+15	1.973694e+14	2.000655e+13
654	0	5.023803e+18	2.431612e+17	1.278071e+16
654	-1	3.361967e+18	1.688527e+17	9.141068e+15
654	-2	2.249853e+18	1.172524e+17	6.537908e+15
654	-3	1.505619e+18	8.142078e+16	4.676067e+15
654	-4	1.007571e+18	5.65391e+16	3.344434e+15
654	-5	6.742742e+17	3.92611e+16	2.392018e+15
654	-10	9.049832e+16	6.339144e+15	4.476864e+14
654	-15	1.214631e+16	1.023526e+15	8.378829e+13
654	-20	1.630228e+15	1.652597e+14	1.568169e+13
656	0	4.997391e+18	2.313059e+17	1.241955e+16
656	-1	3.29284e+18	1.595972e+17	8.785866e+15
656	-2	2.169691e+18	1.101194e+17	6.215316e+15
656	-3	1.429635e+18	7.598055e+16	4.396852e+15
656	-4	9.420033e+17	5.24253e+16	3.110431e+15
656	-5	6.206971e+17	3.617258e+16	2.200388e+15
656	-10	7.709319e+16	5.656818e+15	3.898454e+14
656	-15	9.5753e+15	8.846365e+14	6.90694e+13
656	-20	1.189293e+15	1.383431e+14	1.223711e+13
658	0	5.049418e+18	2.21056e+17	1.223703e+16
658	-1	3.271724e+18	1.516709e+17	8.563862e+15
658	-2	2.119883e+18	1.040644e+17	5.993265e+15
658	-3	1.373559e+18	7.140067e+16	4.194279e+15
658	-4	8.899848e+17	4.898942e+16	2.93529e+15
658	-5	5.766575e+17	3.361262e+16	2.05421e+15
658	-10	6.585588e+16	5.110959e+15	3.44837e+14
658	-15	7.520924e+15	7.771459e+14	5.788724e+13
658	-20	8.589103e+14	1.181688e+14	9.71744e+12
660	0	5.142713e+18	2.126884e+17	1.218184e+16
660	-1	3.279851e+18	1.453816e+17	8.439083e+15
660	-2	2.091779e+18	9.937449e+16	5.846252e+15
660	-3	1.334067e+18	6.792669e+16	4.050044e+15
660	-4	8.508234e+17	4.643078e+16	2.805705e+15
660	-5	5.426268e+17	3.173742e+16	1.943678e+15
660	-10	5.725457e+16	4.735865e+15	3.101241e+14
660	-15	6.041142e+15	7.06687e+14	4.948194e+13
660	-20	6.374233e+14	1.05452e+14	7.895106e+12
662	0	5.237682e+18	2.040913e+17	1.228511e+16
662	-1	3.29838e+18	1.393788e+17	8.433472e+15
662	-2	2.077123e+18	9.518507e+16	5.789404e+15
662	-3	1.308049e+18	6.500415e+16	3.974307e+15
662	-4	8.237312e+17	4.439287e+16	2.72828e+15
662	-5	5.187368e+17	3.031695e+16	1.872908e+15
662	-10	5.137538e+16	4.503462e+15	2.855314e+14
662	-15	5.088186e+15	6.689715e+14	4.353027e+13
662	-20	5.039309e+14	9.937306e+13	6.636344e+12
664	0	5.286109e+18	1.949957e+17	1.220382e+16
664	-1	3.29809e+18	1.335378e+17	8.313912e+15
664	-2	2.057733e+18	9.144989e+16	5.663895e+15
664	-3	1.283853e+18	6.262709e+16	3.858558e+15
664	-4	8.01017e+17	4.288854e+16	2.628662e+15
664	-5	4.997676e+17	2.937111e+16	1.79079e+15
664	-10	4.724982e+16	4.424004e+15	2.627807e+14
664	-15	4.467167e+15	6.663627e+14	3.856048e+13
664	-20	4.223419e+14	1.003704e+14	5.65837e+12
666	0	5.295586e+18	1.861599e+17	1.223337e+16
666	-1	3.283318e+18	1.282951e+17	8.283503e+15
666	-2	2.035691e+18	8.841655e+16	5.608955e+15
666	-3	1.26215e+18	6.093366e+16	3.797956e+15
666	-4	7.825461e+17	4.199339e+16	2.571686e+15
666	-5	4.851867e+17	2.89404e+16	1.741349e+15
666	-10	4.445328e+16	4.499071e+15	2.478711e+14
666	-15	4.072853e+15	6.994251e+14	3.528302e+13
666	-20	3.731588e+14	1.087325e+14	5.022334e+12
668	0	5.305329e+18	1.787339e+17	1.227128e+16
668	-1	3.274452e+18	1.242934e+17	8.270779e+15
668	-2	2.020994e+18	8.643498e+16	5.57446e+15
668	-3	1.247359e+18	6.01078e+16	3.757156e+15
668	-4	7.698707e+17	4.179961e+16	2.532303e+15
668	-5	4.751647e+17	2.906789e+16	1.706759e+15
668	-10	4.255748e+16	4.727375e+15	2.373856e+14
668	-15	3.811604e+15	7.688234e+14	3.301691e+13
668	-20	3.413812e+14	1.250355e+14	4.592177e+12
670	0	5.293609e+18	1.724433e+17	1.216461e+16
670	-1	3.253283e+18	1.212176e+17	8.1709e+15
670	-2	1.999363e+18	8.520897e+16	5.488349e+15
670	-3	1.228745e+18	5.989696e+16	3.686494e+15
670	-4	7.551471e+17	4.210408e+16	2.476198e+15
670	-5	4.640892e+17	2.959672e+16	1.663248e+15
670	-10	4.068656e+16	5.079733e+15	2.274134e+14
670	-15	3.566979e+15	8.718426e+14	3.109389e+13
670	-20	3.12716e+14	1.496357e+14	4.25142e+12
672	0	5.289227e+18	1.669224e+17	1.206668e+16
672	-1	3.234056e+18	1.186667e+17	8.086082e+15
672	-2	1.977437e+18	8.436124e+16	5.418618e+15
672	-3	1.209088e+18	5.997319e+16	3.631106e+15
672	-4	7.392873e+17	4.26355e+16	2.433264e+15
672	-5	4.520313e+17	3.030997e+16	1.630571e+15
672	-10	3.863178e+16	5.503722e+15	2.203391e+14
672	-15	3.301573e+15	9.993727e+14	2.977444e+13
672	-20	2.821611e+14	1.814673e+14	4.023421e+12
674	0	5.295746e+18	1.640841e+17	1.210456e+16
674	-1	3.217025e+18	1.178733e+17	8.100033e+15
674	-2	1.954258e+18	8.467682e+16	5.420315e+15
674	-3	1.18716e+18	6.082942e+16	3.627123e+15
674	-4	7.211682e+17	4.369812e+16	2.427169e+15
674	-5	4.380906e+17	3.139148e+16	1.624193e+15
674	-10	3.624105e+16	6.005613e+15	2.179348e+14
674	-15	2.998041e+15	1.148954e+15	2.924255e+13
674	-20	2.480129e+14	2.198104e+14	3.923773e+12
676	0	5.30558e+18	1.624708e+17	1.199991e+16
676	-1	3.189114e+18	1.177888e+17	8.023641e+15
676	-2	1.916935e+18	8.539511e+16	5.36494e+15
676	-3	1.152244e+18	6.191015e+16	3.587222e+15
676	-4	6.925988e+17	4.488392e+16	2.398566e+15
676	-5	4.16312e+17	3.254016e+16	1.603781e+15
676	-10	3.266668e+16	6.517247e+15	2.143442e+14
676	-15	2.56325e+15	1.305295e+15	2.864697e+13
676	-20	2.011301e+14	2.614286e+14	3.828649e+12
678	0	5.306575e+18	1.616662e+17	1.204041e+16
678	-1	3.14063e+18	1.181167e+17	8.045994e+15
678	-2	1.858743e+18	8.629846e+16	5.376728e+15
678	-3	1.100074e+18	6.305144e+16	3.592994e+15
678	-4	6.510651e+17	4.606668e+16	2.401015e+15
678	-5	3.853248e+17	3.365726e+16	1.604476e+15
678	-10	2.797948e+16	7.007101e+15	2.138086e+14
678	-15	2.031666e+15	1.458807e+15	2.849162e+13
678	-20	1.475248e+14	3.037089e+14	3.796724e+12
680	0	5.280133e+18	1.618925e+17	1.178631e+16
680	-1	3.075365e+18	1.189867e+17	7.87109e+15
680	-2	1.791218e+18	8.745215e+16	5.256441e+15
680	-3	1.043279e+18	6.427504e+16	3.510335e+15
680	-4	6.076481e+17	4.724047e+16	2.344258e+15
680	-5	3.53919e+17	3.472051e+16	1.565533e+15
680	-10	2.372263e+16	7.446387e+15	2.079441e+14
680	-15	1.590091e+15	1.597001e+15	2.762047e+13
680	-20	1.065813e+14	3.425031e+14	3.668726e+12
682	0	5.224132e+18	1.623625e+17	1.15488e+16
682	-1	3.002083e+18	1.197811e+17	7.706365e+15
682	-2	1.725168e+18	8.836721e+16	5.142359e+15
682	-3	9.913793e+17	6.519193e+16	3.43143e+15
682	-4	5.697029e+17	4.809463e+16	2.28975e+15
682	-5	3.273836e+17	3.548128e+16	1.527921e+15
682	-10	2.051633e+16	7.753767e+15	2.021459e+14
682	-15	1.285708e+15	1.69444e+15	2.674416e+13
682	-20	8.057221e+13	3.702881e+14	3.538286e+12
684	0	5.078097e+18	1.61762e+17	1.105715e+16
684	-1	2.889607e+18	1.194351e+17	7.371314e+15
684	-2	1.644283e+18	8.818357e+16	4.914131e+15
684	-3	9.356524e+17	6.510935e+16	3.276035e+15
684	-4	5.324176e+17	4.807275e+16	2.183989e+15
684	-5	3.029634e+17	3.549397e+16	1.455969e+15
684	-10	1.807505e+16	7.788123e+15	1.917173e+14
684	-15	1.078372e+15	1.708878e+15	2.524471e+13
684	-20	6.433657e+13	3.749637e+14	3.324141e+12
686	0	4.901666e+18	1.622431e+17	1.05183e+16
686	-1	2.766083e+18	1.194552e+17	7.005721e+15
686	-2	1.560942e+18	8.795159e+16	4.666164e+15
686	-3	8.808626e+17	6.475636e+16	3.107901e+15
686	-4	4.970838e+17	4.767835e+16	2.070019e+15
686	-5	2.805118e+17	3.510427e+16	1.378737e+15
686	-10	1.605308e+16	7.595453e+15	1.807246e+14
686	-15	9.186833e+14	1.643416e+15	2.368935e+13
686	-20	5.257426e+13	3.555831e+14	3.105195e+12
688	0	4.748986e+18	1.665586e+17	9.979753e+15
688	-1	2.653452e+18	1.218384e+17	6.64406e+15
688	-2	1.482591e+18	8.912529e+16	4.42331e+15
688	-3	8.283842e+17	6.519554e+16	2.944836e+15
688	-4	4.628519e+17	4.769082e+16	1.960536e+15
688	-5	2.586142e+17	3.488604e+16	1.305235e+15
688	-10	1.408328e+16	7.306951e+15	1.707095e+14
688	-15	7.669295e+14	1.530455e+15	2.23268e+13
688	-20	4.176447e+13	3.20557e+14	2.920084e+12
690	0	4.756069e+18	1.775783e+17	9.842516e+15
690	-1	2.628535e+18	1.286213e+17	6.553409e+15
690	-2	1.452712e+18	9.316146e+16	4.363434e+15
690	-3	8.028696e+17	6.747758e+16	2.90529e+15
690	-4	4.437216e+17	4.887454e+16	1.934419e+15
690	-5	2.452315e+17	3.540022e+16	1.287988e+15
690	-10	1.264458e+16	7.057032e+15	1.685456e+14
690	-15	6.519772e+14	1.406819e+15	2.205581e+13
690	-20	3.361712e+13	2.804493e+14	2.886215e+12
692	0	4.84422e+18	1.919797e+17	9.839822e+15
692	-1	2.656544e+18	1.374201e+17	6.555202e+15
692	-2	1.456835e+18	9.836608e+16	4.367018e+15
692	-3	7.989205e+17	7.041098e+16	2.909268e+15
692	-4	4.381237e+17	5.040056e+16	1.938129e+15
692	-5	2.402647e+17	3.607699e+16	1.291164e+15
692	-10	1.19167e+16	6.779618e+15	1.694243e+14
692	-15	5.910473e+14	1.274032e+15	2.223156e+13
692	-20	2.93149e+13	2.394171e+14	2.917186e+12
694	0	4.945925e+18	2.066542e+17	9.781634e+15
694	-1	2.700853e+18	1.462261e+17	6.522294e+15
694	-2	1.474872e+18	1.034678e+17	4.348999e+15
694	-3	8.053925e+17	7.321258e+16	2.899868e+15
694	-4	4.398058e+17	5.180434e+16	1.933603e+15
694	-5	2.401675e+17	3.665613e+16	1.289306e+15
694	-10	1.166222e+16	6.502029e+15	1.699421e+14
694	-15	5.663018e+14	1.153324e+15	2.239988e+13
694	-20	2.749886e+13	2.045754e+14	2.952503e+12
696	0	5.016944e+18	2.202898e+17	9.806002e+15
696	-1	2.725053e+18	1.542762e+17	6.546782e+15
696	-2	1.480166e+18	1.080447e+17	4.370829e+15
696	-3	8.039816e+17	7.566731e+16	2.918097e+15
696	-4	4.366985e+17	5.299232e+16	1.94821e+15
696	-5	2.372015e+17	3.711228e+16	1.300683e+15
696	-10	1.12149e+16	6.252316e+15	1.725247e+14
696	-15	5.302413e+14	1.053329e+15	2.288394e+13
696	-20	2.506984e+13	1.774547e+14	3.035362e+12
698	0	5.047751e+18	2.293487e+17	9.70055e+15
698	-1	2.725947e+18	1.591521e+17	6.486553e+15
698	-2	1.472098e+18	1.104405e+17	4.337421e+15
698	-3	7.949802e+17	7.663804e+16	2.900341e+15
698	-4	4.293148e+17	5.318148e+16	1.939397e+15
698	-5	2.318437e+17	3.690425e+16	1.296834e+15
698	-10	1.06486e+16	5.938222e+15	1.733693e+14
698	-15	4.890915e+14	9.555128e+14	2.317715e+13
698	-20	2.246402e+13	1.537505e+14	3.098474e+12
700	0	5.053241e+18	2.353089e+17	9.578946e+15
700	-1	2.696914e+18	1.61902e+17	6.416066e+15
700	-2	1.439343e+18	1.113951e+17	4.29754e+15
700	-3	7.681773e+17	7.664431e+16	2.878532e+15
700	-4	4.099762e+17	5.273437e+16	1.928067e+15
700	-5	2.188043e+17	3.628337e+16	1.291437e+15
700	-10	9.474177e+15	5.594701e+15	1.74112e+14
700	-15	4.102298e+14	8.62673e+14	2.347385e+13
700	-20	1.776286e+13	1.330196e+14	3.164754e+12
